# Supplementary material for: Bis{2-[(2-furylmeth­yl)imino­meth­yl]-5-meth­oxy­phenolato-κ2 N,O}zinc(II)
Source: Acta Crystallogr Sect E Struct Rep Online. 2011 Mar 31;67(Pt 4):m512. doi: 10.1107/S1600536811011536 (PMC3099774; doi:10.1107/S1600536811011536)
Supplement: Supplementary file 2 [file e-67-0m512-Isup2.hkl]

# 
# h,k,l, Fc-squared, Fo-squared, sigma(Fo-squared) and status flag 
# 
data_I
_shelx_title ' aa in C2/c' 
_shelx_refln_list_code          4 
_shelx_F_calc_maximum      325.28 
_exptl_crystal_F_000      1088.00 
_reflns_d_resolution_high  0.8109 
 
loop_ 
 _symmetry_equiv_pos_as_xyz 
 'x, y, z' 
 '-x, y, -z+1/2' 
 'x+1/2, y+1/2, z' 
 '-x+1/2, y+1/2, -z+1/2' 
 '-x, -y, -z' 
 'x, -y, z-1/2' 
 '-x+1/2, -y+1/2, -z' 
 'x+1/2, -y+1/2, z-1/2' 
 
_cell_length_a    27.2103 
_cell_length_b     5.2244 
_cell_length_c    19.0069 
_cell_angle_alpha  90.000 
_cell_angle_beta  119.507 
_cell_angle_gamma  90.000 
 
_shelx_F_squared_multiplier     1.000 
 
loop_ 
 _refln_index_h 
 _refln_index_k 
 _refln_index_l 
 _refln_F_squared_calc 
 _refln_F_squared_meas 
 _refln_F_squared_sigma 
 _refln_observed_status 
   4   0   0    13563.51    14690.37    184.68 o 
   6   0   0       82.39      119.45      9.52 o 
   8   0   0    17606.78    20850.46    266.39 o 
  10   0   0     2113.81     2004.81     44.82 o 
  12   0   0     5785.59     6005.19    149.80 o 
  14   0   0     1754.21     1895.70     50.60 o 
  16   0   0     6719.68     7220.50    125.86 o 
  18   0   0     2864.19     2842.90    109.86 o 
  20   0   0     3320.05     3312.21    127.08 o 
  22   0   0      758.10      729.20     61.96 o 
  24   0   0     1224.54     1085.84     78.24 o 
  26   0   0      986.52     1022.47     79.41 o 
  28   0   0      653.05      683.52     77.65 o 
   1   1   0        8.84       44.38      6.63 o 
   3   1   0    11604.29    12745.88    116.21 o 
   5   1   0      476.16      388.92     13.79 o 
   7   1   0      976.31     1092.96     27.49 o 
   9   1   0      183.19      256.05     15.15 o 
  11   1   0     2012.87     2206.90     54.37 o 
  13   1   0        8.55       11.98      6.10 o 
  15   1   0     1809.54     2018.41     42.25 o 
  17   1   0        1.38        9.59      9.49 o 
  19   1   0     2173.21     2022.61     67.16 o 
  21   1   0      267.89      334.60     27.33 o 
  23   1   0       12.03       26.74     17.53 o 
  25   1   0      107.47      160.89     29.66 o 
  27   1   0      130.16      159.61     31.42 o 
   0   2   0     1750.54     1418.68     37.60 o 
   2   2   0     3270.64     3320.56     45.43 o 
   4   2   0     2201.90     2312.18     31.97 o 
   6   2   0    21012.73    22158.54    183.43 o 
   8   2   0     5340.56     5560.25     71.12 o 
  10   2   0     1585.55     1593.09     34.18 o 
  12   2   0     2272.77     2384.62     45.18 o 
  14   2   0     1335.00     1273.46     33.62 o 
  16   2   0      381.17      413.95     23.61 o 
  18   2   0      116.22      131.04     16.63 o 
  20   2   0      904.06      894.17     33.85 o 
  22   2   0     1584.77     1324.33     60.71 o 
  24   2   0     1667.94     1505.64     55.56 o 
  26   2   0      799.09      790.89     57.51 o 
   1   3   0      905.66      884.02     29.13 o 
   3   3   0        6.76       20.64      7.35 o 
   5   3   0     2151.32     2081.62     35.29 o 
   7   3   0     3909.63     4291.50     57.60 o 
   9   3   0      730.32      583.70     22.48 o 
  11   3   0      874.77      704.36     25.78 o 
  13   3   0      271.06      308.19     20.94 o 
  15   3   0        4.67       19.59      9.95 o 
  17   3   0      286.45      322.73     26.00 o 
  19   3   0     1118.21      896.57     35.16 o 
  21   3   0      495.85      590.79     50.14 o 
  23   3   0      166.42      175.64     25.43 o 
  25   3   0      375.91      450.95     38.47 o 
   0   4   0      841.04      796.43     38.76 o 
   2   4   0      922.33      841.08     29.10 o 
   4   4   0      291.09      236.08     17.83 o 
   6   4   0       42.73       41.31     10.09 o 
   8   4   0       68.41       80.84     12.88 o 
  10   4   0      446.92      458.05     25.83 o 
  12   4   0       49.29       80.86     14.35 o 
  14   4   0      106.50      119.95     16.54 o 
  16   4   0      397.21      374.15     26.73 o 
  18   4   0      582.21      529.65     31.88 o 
  20   4   0      518.24      478.90     32.05 o 
  22   4   0       87.30      106.67     25.92 o 
   1   5   0     2547.39     2493.01     55.84 o 
   3   5   0      470.03      468.10     27.68 o 
   5   5   0      768.83      769.46     36.70 o 
   7   5   0      408.52      359.63     31.07 o 
   9   5   0      837.27      736.29     39.04 o 
  11   5   0      413.50      389.12     32.85 o 
  13   5   0      171.01      197.44     26.15 o 
  15   5   0      281.07      245.53     27.69 o 
  17   5   0       93.05      103.87     21.56 o 
   2   6   0      224.65      243.14     28.09 o 
   4   6   0      350.41      334.54     32.29 o 
   6   6   0      225.18      265.70     35.85 o 
   8   6   0       12.06        0.00     15.45 o 
  10   6   0       10.21       26.22     19.46 o 
 -29   1   1      228.59      239.81     36.43 o 
 -27   1   1     1037.98      897.06     86.38 o 
 -25   1   1      894.63      817.88     64.94 o 
 -23   1   1     2018.66     1713.82     68.37 o 
 -21   1   1      244.84      302.88     30.48 o 
 -19   1   1     1491.91     1476.06     58.52 o 
 -17   1   1     2553.82     2530.49     61.97 o 
 -15   1   1      473.09      402.33     22.30 o 
 -13   1   1      921.16      823.97     23.98 o 
 -11   1   1    12820.79    13660.85    138.41 o 
  -9   1   1     3790.74     4042.67     52.96 o 
  -7   1   1    10727.62    12061.23    117.83 o 
  -5   1   1     4566.67     4640.15     52.80 o 
  -3   1   1    51946.10    55714.09    421.64 o 
  -1   1   1    15572.46    16843.71    150.57 o 
   1   1   1    23244.86    26509.83    204.63 o 
   3   1   1     2080.43     2287.25     26.16 o 
   5   1   1      362.86      325.55      8.73 o 
   7   1   1     4072.75     4397.48     45.70 o 
   9   1   1     2864.14     3176.35     38.17 o 
  11   1   1     3414.37     3508.10     43.26 o 
  13   1   1     5141.97     5563.24     68.87 o 
  15   1   1     1896.08     1868.30     57.71 o 
  17   1   1     5499.70     5514.82     94.81 o 
  19   1   1      788.69      788.86     34.28 o 
  21   1   1      788.93      608.10     43.80 o 
  23   1   1      715.11      762.20     47.27 o 
  25   1   1      334.12      381.69     41.70 o 
  27   1   1      608.02      643.08     53.78 o 
 -28   2   1       67.83      122.75     27.45 o 
 -26   2   1       31.59       54.99     21.22 o 
 -24   2   1      361.92      418.15     34.57 o 
 -22   2   1      244.58      245.53     23.94 o 
 -20   2   1      203.82      172.18     20.20 o 
 -18   2   1     3545.18     3585.09     65.66 o 
 -16   2   1     2646.57     2397.54    106.60 o 
 -14   2   1      665.81      670.16     32.58 o 
 -12   2   1     4876.55     4805.74     69.03 o 
 -10   2   1      514.21      555.60     20.12 o 
  -8   2   1     6339.74     7106.65     71.64 o 
  -6   2   1     3152.16     3021.45     38.57 o 
  -4   2   1     4962.30     4858.96     53.06 o 
  -2   2   1       84.94       76.70      7.66 o 
   0   2   1      629.24      627.91     17.12 o 
   2   2   1       54.60       62.40      6.33 o 
   4   2   1      299.03      394.91     14.06 o 
   6   2   1      753.63      631.73     17.18 o 
   8   2   1    10063.55    11478.53    105.76 o 
  10   2   1      274.54      255.67     15.91 o 
  12   2   1      892.15      936.82     27.55 o 
  14   2   1     1002.08     1045.75     31.08 o 
  16   2   1     1201.88     1095.39     47.23 o 
  18   2   1      858.43      885.08     45.82 o 
  20   2   1      441.48      529.57     42.91 o 
  22   2   1      331.41      376.00     44.76 o 
  24   2   1      456.25      453.19     62.66 o 
  26   2   1       50.61       22.36     20.52 o 
 -25   3   1      299.56      252.81     30.30 o 
 -23   3   1      392.63      352.40     29.23 o 
 -21   3   1      741.63      707.06     35.87 o 
 -19   3   1     1057.86      964.95     42.97 o 
 -17   3   1     1426.02     1325.54     39.91 o 
 -15   3   1     1679.52     1441.58     40.00 o 
 -13   3   1     3054.82     2750.28     84.64 o 
 -11   3   1     4015.99     3840.88     63.83 o 
  -9   3   1     6683.86     6857.86     90.65 o 
  -7   3   1     3353.66     3246.79     46.43 o 
  -5   3   1     4454.14     4535.35     57.47 o 
  -3   3   1     4437.17     4440.14     63.24 o 
  -1   3   1     1092.08      869.41     24.52 o 
   1   3   1      732.49      579.42     20.24 o 
   3   3   1     1038.23      934.70     22.49 o 
   5   3   1     1040.67      997.52     23.39 o 
   7   3   1      776.53      755.58     20.29 o 
   9   3   1      977.92      924.54     27.95 o 
  11   3   1      246.25      254.83     18.57 o 
  13   3   1      389.08      462.88     26.28 o 
  15   3   1     1027.36      919.59     32.44 o 
  17   3   1     1074.42      919.65     37.43 o 
  19   3   1      872.07      751.91     34.78 o 
  21   3   1      873.27      830.99     38.32 o 
  23   3   1      507.68      535.97     40.34 o 
  25   3   1      145.27      149.79     24.77 o 
 -22   4   1       68.05       92.73     18.60 o 
 -20   4   1       22.86       18.71     13.45 o 
 -18   4   1      640.78      668.21     33.96 o 
 -16   4   1      127.59      139.68     18.59 o 
 -14   4   1        4.32        0.00     12.76 o 
 -12   4   1       33.02       19.96     11.26 o 
 -10   4   1      207.09      222.72     19.81 o 
  -8   4   1      971.24      950.13     32.00 o 
  -6   4   1      632.90      555.07     25.10 o 
  -4   4   1     2231.76     2301.04     42.70 o 
  -2   4   1      801.90      823.82     27.87 o 
   0   4   1     1666.53     1537.25     38.22 o 
   2   4   1     1099.99     1044.58     30.79 o 
   4   4   1      603.18      538.88     25.04 o 
   6   4   1      253.75      257.62     19.68 o 
   8   4   1     2318.06     2143.77     47.88 o 
  10   4   1      517.88      475.57     26.01 o 
  12   4   1      473.20      444.86     26.36 o 
  14   4   1       20.49       27.97     12.33 o 
  16   4   1      943.43      864.64     34.42 o 
  18   4   1      344.07      328.64     27.02 o 
  20   4   1      131.05      136.03     29.91 o 
  22   4   1       48.77       49.77     19.07 o 
 -19   5   1        1.61        0.01     15.69 o 
 -17   5   1        6.09        6.33     15.66 o 
 -15   5   1       10.39       31.39     16.65 o 
 -13   5   1       80.10      102.72     21.26 o 
 -11   5   1       38.06       33.19     13.73 o 
  -9   5   1      233.58      296.67     24.94 o 
  -7   5   1      141.32      130.65     16.86 o 
  -5   5   1      793.89      728.71     32.45 o 
  -3   5   1      221.53      265.33     32.73 o 
  -1   5   1      226.21      272.61     22.72 o 
   1   5   1       65.37      103.56     18.74 o 
   3   5   1      182.10      205.69     30.62 o 
   5   5   1        9.62       21.80     14.39 o 
   7   5   1       81.23      114.83     20.16 o 
   9   5   1        0.87       12.26     13.96 o 
  11   5   1      117.32      109.40     19.57 o 
  13   5   1      134.16      151.00     23.57 o 
  15   5   1      104.54      104.01     26.83 o 
  17   5   1       14.58       16.24     20.83 o 
 -10   6   1      123.59      167.62     29.81 o 
  -8   6   1      170.77      202.33     31.96 o 
  -6   6   1       25.83       35.16     20.32 o 
  -4   6   1      127.86       72.14     24.28 o 
  -2   6   1      330.15      229.50     34.28 o 
   0   6   1       55.75       42.40     29.40 o 
   4   6   1      137.56      131.08     27.97 o 
   6   6   1      199.36      172.89     30.41 o 
   8   6   1       97.85       76.24     22.77 o 
 -30   0   2     1464.12     1058.78     86.90 o 
 -28   0   2      713.27      670.41     74.61 o 
 -26   0   2     2625.60     2423.60    120.40 o 
 -24   0   2      494.32      560.55     64.30 o 
 -22   0   2     1239.43     1263.75     78.12 o 
 -20   0   2     2621.88     2531.94    107.75 o 
 -18   0   2     3990.29     3834.72     82.16 o 
 -16   0   2     1913.86     1858.29     86.61 o 
 -14   0   2     9516.04     9721.51    148.35 o 
 -12   0   2     3416.02     3699.28     57.59 o 
 -10   0   2    30872.72    33759.79    476.53 o 
  -8   0   2      562.42      351.62     19.08 o 
  -6   0   2    75833.36    85794.70   1031.38 o 
  -4   0   2      162.37      474.07     15.19 o 
  -2   0   2    13071.16    16181.44    283.32 o 
   0   0   2    35890.70    39077.02    666.66 o 
   2   0   2       85.98       86.26      6.60 o 
   4   0   2    12936.21    15746.79    201.91 o 
   6   0   2     4316.18     5035.59     79.89 o 
   8   0   2     2754.41     3184.80     60.70 o 
  10   0   2     9662.94    10603.84    156.35 o 
  12   0   2    14442.96    15416.51    218.56 o 
  14   0   2     8371.12     8725.01    142.94 o 
  16   0   2     3422.05     3243.17    260.83 o 
  18   0   2     2778.20     2814.44    112.44 o 
  20   0   2      177.62      217.26     42.05 o 
  22   0   2     2500.77     2295.35    111.50 o 
  24   0   2     1186.26      998.70     76.25 o 
  26   0   2      245.88      211.87     46.61 o 
 -29   1   2       96.56      151.10     41.46 o 
 -27   1   2       89.57      104.14     26.11 o 
 -25   1   2      118.60      192.85     31.81 o 
 -23   1   2      872.02      895.62     66.12 o 
 -21   1   2        2.57       26.83     13.88 o 
 -19   1   2     4179.69     4078.34     89.54 o 
 -17   1   2     3047.56     3227.64     59.76 o 
 -15   1   2     2841.60     2957.86     50.57 o 
 -13   1   2     1925.89     2202.00     66.94 o 
 -11   1   2      424.08      416.85     15.96 o 
  -9   1   2       20.47       42.45      7.93 o 
  -7   1   2     1152.02     1294.78     24.10 o 
  -5   1   2     3124.04     4136.38     41.56 o 
  -3   1   2       70.78       52.68      4.85 o 
  -1   1   2    15273.93    19697.90    175.11 o 
   1   1   2    17494.05    20457.04    178.37 o 
   3   1   2    28522.00    34288.38    263.54 o 
   5   1   2      993.92      782.12     18.32 o 
   7   1   2     2656.31     2986.41     39.11 o 
   9   1   2     5996.30     7029.59     77.33 o 
  11   1   2     1047.49     1166.82     25.01 o 
  13   1   2      473.91      403.97     25.95 o 
  15   1   2        1.00       11.99      7.97 o 
  17   1   2     2024.10     1971.25     53.10 o 
  19   1   2     1490.15     1556.25     48.31 o 
  21   1   2       12.27       25.15     17.17 o 
  23   1   2        0.70        0.85     15.43 o 
  25   1   2      562.03      549.94     48.73 o 
  27   1   2       65.44       94.44     35.43 o 
 -28   2   2      159.44      138.36     28.72 o 
 -26   2   2      763.95      777.18     55.54 o 
 -24   2   2      419.61      400.05     32.98 o 
 -22   2   2      801.20      781.65     33.05 o 
 -20   2   2      717.17      696.19     29.94 o 
 -18   2   2      496.93      483.31     38.63 o 
 -16   2   2     4576.88     4553.46     71.93 o 
 -14   2   2     3082.43     3097.19     54.42 o 
 -12   2   2    11120.60    11543.77    128.16 o 
 -10   2   2     4356.57     3876.86     57.59 o 
  -8   2   2    16567.94    18626.17    158.64 o 
  -6   2   2     6906.08     7688.02     83.53 o 
  -4   2   2      270.54      150.62     15.20 o 
  -2   2   2       48.13       94.26     17.32 o 
   0   2   2     1220.83     1419.42     26.76 o 
   2   2   2     3181.99     2986.23     37.27 o 
   4   2   2     8058.79     8789.21     83.30 o 
   6   2   2     4726.19     5484.61     59.09 o 
   8   2   2     2508.85     2553.67     35.53 o 
  10   2   2     2138.03     2165.21     41.57 o 
  12   2   2     3360.97     3384.76     57.03 o 
  14   2   2     1021.62     1113.99     39.36 o 
  16   2   2      937.97      850.64     36.14 o 
  18   2   2     3236.84     2783.68     68.90 o 
  20   2   2     1772.12     1680.06     54.99 o 
  22   2   2      781.19      756.20     41.38 o 
  24   2   2      426.79      438.18     60.67 o 
  26   2   2      349.01      395.27     44.08 o 
 -27   3   2      248.13      280.29     31.25 o 
 -25   3   2      304.00      344.40     29.50 o 
 -23   3   2      675.11      653.16     36.02 o 
 -21   3   2      164.28      180.28     21.33 o 
 -19   3   2      176.34      226.90     21.91 o 
 -17   3   2      363.39      397.63     25.57 o 
 -15   3   2     1281.88     1162.04     35.96 o 
 -13   3   2       88.13       67.84     11.51 o 
 -11   3   2     1202.52     1295.96     43.43 o 
  -9   3   2      994.10      942.55     28.44 o 
  -7   3   2    14914.43    16226.03    169.39 o 
  -5   3   2     1429.46     1475.48     29.55 o 
  -3   3   2       77.24       67.12     13.10 o 
  -1   3   2       12.96       17.05      6.11 o 
   1   3   2       36.82       24.83      6.31 o 
   3   3   2       20.55       28.23      6.00 o 
   5   3   2     4993.66     4865.89     60.08 o 
   7   3   2     2838.70     2504.55     46.29 o 
   9   3   2      551.20      563.33     22.35 o 
  11   3   2      425.01      453.44     23.19 o 
  13   3   2      869.59      757.56     28.09 o 
  15   3   2        3.81        7.23      9.78 o 
  17   3   2      208.19      266.12     26.17 o 
  19   3   2      548.08      619.73     33.92 o 
  21   3   2      243.73      261.10     29.63 o 
  23   3   2      263.78      291.49     31.19 o 
 -24   4   2        8.44        0.00     17.02 o 
 -22   4   2       39.52       50.44     14.98 o 
 -20   4   2      577.53      603.79     34.58 o 
 -18   4   2      300.61      325.97     26.72 o 
 -16   4   2      641.42      573.99     31.38 o 
 -14   4   2      780.27      734.71     31.51 o 
 -12   4   2      372.65      450.07     29.89 o 
 -10   4   2     1062.55     1048.54     34.56 o 
  -8   4   2      351.44      246.08     20.23 o 
  -6   4   2      686.34      641.48     30.14 o 
  -4   4   2     1532.63     1629.57     39.57 o 
  -2   4   2     1159.91     1033.45     30.91 o 
   0   4   2       55.10       42.82     10.04 o 
   2   4   2       33.78       51.78      8.91 o 
   4   4   2       32.47       43.28      8.48 o 
   6   4   2        5.42        8.51      8.26 o 
   8   4   2      273.31      210.93     18.30 o 
  10   4   2     1432.30     1557.66     41.37 o 
  12   4   2      276.94      374.50     25.10 o 
  14   4   2     1028.88      859.75     38.99 o 
  16   4   2      259.34      234.71     32.56 o 
  18   4   2      167.95      186.97     58.76 o 
  20   4   2      122.92      151.60     26.19 o 
 -19   5   2      373.22      356.57     29.49 o 
 -17   5   2      274.59      259.41     26.20 o 
 -15   5   2      485.11      483.54     31.79 o 
 -13   5   2       24.83       42.93     15.87 o 
 -11   5   2      276.18      307.80     25.08 o 
  -9   5   2      330.20      338.49     25.65 o 
  -7   5   2      312.24      258.47     27.17 o 
  -5   5   2      157.48      145.16     17.79 o 
  -3   5   2      431.34      503.26     28.14 o 
  -1   5   2     2419.17     2550.15     56.78 o 
   1   5   2      894.28      850.71     37.17 o 
   3   5   2      206.90      172.11     22.10 o 
   5   5   2      535.23      529.89     66.00 o 
   7   5   2      175.07      194.62     25.03 o 
   9   5   2      805.86      740.33     74.61 o 
  11   5   2      138.55      131.19     28.97 o 
  13   5   2      180.74      194.14     42.93 o 
  15   5   2      113.93      111.62     42.75 o 
 -10   6   2        0.92       49.80     20.45 o 
  -8   6   2       13.17       10.29     20.91 o 
  -6   6   2       36.93       13.27     21.90 o 
  -4   6   2      220.94      227.36     46.50 o 
   0   6   2      123.56      146.87     37.83 o 
   2   6   2       43.95       12.18     27.41 o 
   4   6   2       78.91       79.17     30.92 o 
   6   6   2       40.55        0.00     25.18 o 
   8   6   2       33.77        0.00     26.35 o 
 -29   1   3      500.53      506.11     48.66 o 
 -27   1   3      408.66      360.23     42.34 o 
 -25   1   3     2227.69     2097.71     77.88 o 
 -23   1   3     3086.22     3134.65     91.29 o 
 -21   1   3      251.89      318.41     22.45 o 
 -19   1   3     4435.28     4450.52     71.00 o 
 -17   1   3     4215.75     4112.03     66.40 o 
 -15   1   3     2229.12     2143.58     41.26 o 
 -13   1   3     6629.76     6938.70     83.56 o 
 -11   1   3    11426.49    12743.23    129.37 o 
  -9   1   3     5416.22     6052.59     59.43 o 
  -7   1   3     8971.84    10367.39     90.38 o 
  -5   1   3      170.05      156.00      6.98 o 
  -3   1   3     1006.38      986.87     18.87 o 
  -1   1   3     1661.64     1688.69     29.96 o 
   1   1   3   105804.48   114509.50    871.17 o 
   3   1   3     7280.50     7967.03     71.44 o 
   5   1   3    11253.48    11641.17    114.45 o 
   7   1   3    23883.14    28490.14    257.65 o 
   9   1   3    15336.80    17465.80    186.40 o 
  11   1   3     5404.55     5484.60     70.03 o 
  13   1   3     5281.86     5166.86    120.59 o 
  15   1   3     2421.58     2242.53     54.25 o 
  17   1   3     3427.34     3430.08     73.22 o 
  19   1   3      184.05      245.90     31.24 o 
  21   1   3      584.22      595.03     45.96 o 
  23   1   3       40.12       16.84     22.25 o 
  25   1   3      556.14      543.93     48.28 o 
 -28   2   3       10.68       47.66     21.34 o 
 -26   2   3      179.01      281.09     38.40 o 
 -24   2   3      164.77      216.17     23.41 o 
 -22   2   3       93.47      137.72     18.37 o 
 -20   2   3       10.94       20.07     10.65 o 
 -18   2   3     7713.43     7502.06    102.46 o 
 -16   2   3      218.72      221.11     17.65 o 
 -14   2   3     1150.72     1223.37     32.18 o 
 -12   2   3      629.47      587.13     21.19 o 
 -10   2   3     2963.15     2980.17     38.54 o 
  -8   2   3      359.91      435.13     13.20 o 
  -6   2   3     4194.78     4823.83     59.42 o 
  -4   2   3     1518.75     1446.26     31.11 o 
  -2   2   3      189.50      162.58      9.73 o 
   0   2   3      631.35      632.60     15.86 o 
   2   2   3     1179.96     1022.70     19.27 o 
   4   2   3     6295.88     8028.54    104.71 o 
   6   2   3       21.63       16.35      4.51 o 
   8   2   3       72.82      106.17      8.76 o 
  10   2   3       77.49       75.12     10.15 o 
  12   2   3      287.94      295.11     18.86 o 
  14   2   3        5.85       17.15     11.03 o 
  16   2   3       25.45       29.29     11.69 o 
  18   2   3       89.55      111.14     19.03 o 
  20   2   3      199.15      192.25     25.08 o 
  22   2   3      125.21      153.60     23.33 o 
  24   2   3       60.78       79.37     22.89 o 
 -27   3   3       52.80       25.33     29.93 o 
 -25   3   3      251.79      279.56     26.62 o 
 -23   3   3      380.23      402.91     29.72 o 
 -21   3   3      883.97      786.54     34.32 o 
 -19   3   3     2195.00     2069.58     51.54 o 
 -17   3   3     2399.07     2218.93     51.89 o 
 -15   3   3     2869.74     2756.67     56.40 o 
 -13   3   3     1905.89     1688.98     55.96 o 
 -11   3   3      812.08      771.98     26.66 o 
  -9   3   3     2642.99     2771.56     42.91 o 
  -7   3   3      714.58      671.73     20.01 o 
  -5   3   3     2980.76     2773.77     47.36 o 
  -3   3   3      547.30      503.96     22.02 o 
  -1   3   3     1052.77      977.90     26.05 o 
   1   3   3      653.06      576.62     17.21 o 
   3   3   3      529.37      467.44     16.05 o 
   5   3   3      149.96      149.90     11.36 o 
   7   3   3      541.92      467.23     20.20 o 
   9   3   3      737.23      646.52     24.14 o 
  11   3   3      508.30      426.08     24.35 o 
  13   3   3      191.97      198.57     18.34 o 
  15   3   3      435.88      462.58     27.51 o 
  17   3   3      169.38      222.19     25.93 o 
  19   3   3      139.60      168.21     24.10 o 
  21   3   3      235.91      255.58     29.43 o 
  23   3   3      127.67      150.31     23.07 o 
 -24   4   3      381.12      453.50     33.68 o 
 -22   4   3        2.79       16.14     14.72 o 
 -20   4   3      131.35      131.42     19.98 o 
 -18   4   3     1080.90     1067.48     39.43 o 
 -16   4   3       57.78       67.58     15.51 o 
 -14   4   3      294.91      390.83     26.85 o 
 -12   4   3      225.14      241.02     21.56 o 
 -10   4   3     1591.93     1571.65     57.80 o 
  -8   4   3      382.44      332.45     22.17 o 
  -6   4   3     1144.74     1209.35     30.80 o 
  -4   4   3      561.40      569.56     39.31 o 
  -2   4   3      407.72      344.27     20.77 o 
   0   4   3     1366.89     1284.03     33.94 o 
   2   4   3     2789.75     2775.64     53.35 o 
   4   4   3      203.28      223.59     20.95 o 
   6   4   3     2376.06     2400.14     59.68 o 
   8   4   3     1582.98     1431.82     46.31 o 
  10   4   3     1945.91     1589.30     92.68 o 
  12   4   3      403.63      447.82     54.17 o 
  14   4   3      434.79      476.71     34.51 o 
  16   4   3      217.88      238.27     32.01 o 
  18   4   3      201.11      242.31     28.94 o 
  20   4   3      169.92      197.40     34.45 o 
 -19   5   3       15.16       16.01     14.13 o 
 -17   5   3       35.27       60.86     15.77 o 
 -15   5   3      298.35      335.91     29.03 o 
 -13   5   3       96.79       89.48     21.13 o 
 -11   5   3       13.51       24.17     14.00 o 
  -9   5   3       31.59       47.61     13.26 o 
  -7   5   3       66.59       99.77     16.71 o 
  -5   5   3       59.88       48.44     14.03 o 
  -3   5   3      276.64      252.27     26.46 o 
  -1   5   3       20.19       21.75     21.08 o 
   1   5   3      131.09      139.14     36.66 o 
   3   5   3      303.75      310.37     50.60 o 
   5   5   3      256.92      240.10     48.37 o 
   7   5   3      583.64      547.31     64.77 o 
   9   5   3      214.35      214.10     48.37 o 
  11   5   3      512.51      549.30     53.42 o 
  13   5   3        3.14        0.00     33.09 o 
  15   5   3       16.06        0.00     17.22 o 
 -12   6   3      151.83      165.98     59.38 o 
 -10   6   3       48.77      109.15     26.61 o 
  -8   6   3      246.74      258.22     35.99 o 
  -6   6   3       16.99       23.27     19.57 o 
  -4   6   3      379.02      429.70     43.96 o 
  -2   6   3      100.24      113.14     36.31 o 
   0   6   3      270.24      232.27     34.85 o 
   2   6   3      320.17      356.43     43.45 o 
   4   6   3      191.12      250.66     37.60 o 
   6   6   3       91.43       58.60     43.28 o 
 -30   0   4     1142.29     1080.45     86.55 o 
 -28   0   4      922.44      908.87     84.09 o 
 -26   0   4     1543.16     1524.46     92.41 o 
 -24   0   4     1541.98     1471.29     87.02 o 
 -22   0   4     2665.35     2468.11    107.28 o 
 -20   0   4     4045.83     3818.53    132.58 o 
 -18   0   4    10840.60    11716.21    180.91 o 
 -16   0   4     7631.15     8709.32    114.86 o 
 -14   0   4      288.09      573.24     21.04 o 
 -12   0   4      588.38      947.96     26.34 o 
 -10   0   4    11632.58    13632.63    157.60 o 
  -8   0   4     4184.43     3963.16     53.08 o 
  -6   0   4     1892.65     2204.12     32.98 o 
  -4   0   4    20549.61    26041.13    257.59 o 
  -2   0   4    65332.74    69186.99   1359.96 o 
   0   0   4    33618.94    38751.02    469.45 o 
   2   0   4     6395.31     7189.64    103.58 o 
   4   0   4     1050.25      957.29     29.22 o 
   6   0   4    14370.38    14988.09    214.04 o 
   8   0   4     8653.24     9353.69    141.38 o 
  10   0   4    10704.95    11141.87    278.98 o 
  12   0   4       82.26       65.78     12.37 o 
  14   0   4     3130.67     2997.35     71.59 o 
  16   0   4       40.34       35.72     19.68 o 
  18   0   4     5845.06     5512.23    174.16 o 
  20   0   4       10.21       26.82     22.72 o 
  22   0   4       57.57       45.09     27.29 o 
  24   0   4      572.64      505.62     64.30 o 
 -31   1   4        0.63        5.58     41.46 o 
 -29   1   4      115.55      116.36     27.60 o 
 -27   1   4      308.40      258.21     67.40 o 
 -25   1   4        4.19       24.82     16.48 o 
 -23   1   4       32.08       47.87     12.01 o 
 -21   1   4     1321.34     1288.11     37.58 o 
 -19   1   4      576.87      553.10     24.10 o 
 -17   1   4     1844.12     2077.46     68.26 o 
 -15   1   4      236.85      239.52     11.31 o 
 -13   1   4      695.23      607.98     15.34 o 
 -11   1   4      112.36      146.78     15.36 o 
  -9   1   4      650.19      730.47     21.81 o 
  -7   1   4      237.50      284.78      9.27 o 
  -5   1   4    56262.85    63790.28   1472.62 o 
  -3   1   4    13064.87    14487.91    164.52 o 
  -1   1   4    41593.89    44278.39    481.53 o 
   1   1   4     3413.49     3787.57     57.12 o 
   3   1   4     3041.64     3291.64     54.91 o 
   5   1   4     2384.79     2894.85     40.92 o 
   7   1   4       70.28       42.30      6.81 o 
   9   1   4     2649.64     3122.02     47.44 o 
  11   1   4      775.18      717.51     21.82 o 
  13   1   4      937.13      851.44     49.34 o 
  15   1   4       43.03       40.82     15.80 o 
  17   1   4       44.33       66.58     13.69 o 
  19   1   4        0.97       12.74     15.19 o 
  21   1   4      294.83      299.38     35.93 o 
  23   1   4       78.49       85.20     23.26 o 
  25   1   4      404.36      449.26     50.07 o 
 -30   2   4       28.89       20.91     19.61 o 
 -28   2   4      225.94      240.97     36.72 o 
 -26   2   4     2140.51     2030.26     55.60 o 
 -24   2   4     1722.76     1630.22     47.67 o 
 -22   2   4     3890.82     3565.38     69.48 o 
 -20   2   4       17.67       23.59     10.48 o 
 -18   2   4     1633.36     1627.45     41.03 o 
 -16   2   4     2134.36     1899.73     42.11 o 
 -14   2   4     3327.12     3198.07     54.64 o 
 -12   2   4     3839.07     4256.63     63.10 o 
 -10   2   4     5714.56     6081.23     65.33 o 
  -8   2   4     8139.94     8294.48     82.37 o 
  -6   2   4     6322.36     6715.36     87.11 o 
  -4   2   4     2158.27     2041.17     33.61 o 
  -2   2   4    11231.04    11261.42    117.49 o 
   0   2   4     2359.11     1869.34     26.85 o 
   2   2   4    15405.13    16746.96    142.13 o 
   4   2   4    12135.81    12257.12    110.66 o 
   6   2   4     5383.17     5112.00     57.94 o 
   8   2   4     1495.91     1272.55     24.99 o 
  10   2   4      339.36      332.27     27.96 o 
  12   2   4     1946.17     1847.86     67.60 o 
  14   2   4      402.24      414.35     27.97 o 
  16   2   4      536.68      626.45     34.83 o 
  18   2   4      625.50      623.17     36.95 o 
  20   2   4      505.96      466.77     48.58 o 
  22   2   4      458.99      508.38     45.21 o 
  24   2   4      174.94      267.64     37.64 o 
 -27   3   4      488.75      513.63     41.89 o 
 -25   3   4      296.75      277.99     26.06 o 
 -23   3   4      180.99      246.18     24.22 o 
 -21   3   4        5.01        7.70     11.37 o 
 -19   3   4        8.29       18.67     11.85 o 
 -17   3   4     2972.62     2994.63     65.46 o 
 -15   3   4     1565.00     1553.36     40.77 o 
 -13   3   4     1395.04     1302.44     36.25 o 
 -11   3   4     1575.86     1239.26     33.42 o 
  -9   3   4      778.26      787.46     21.51 o 
  -7   3   4     4279.36     4623.44     59.72 o 
  -5   3   4        6.11       12.71      6.35 o 
  -3   3   4      583.43      527.14     19.39 o 
  -1   3   4     1085.40     1232.18     28.56 o 
   1   3   4     3861.93     3742.07     49.06 o 
   3   3   4     2013.25     1802.00     31.85 o 
   5   3   4     1105.80     1082.52     31.29 o 
   7   3   4      633.31      661.58     23.23 o 
   9   3   4     1908.54     1738.53     39.83 o 
  11   3   4      593.55      471.82     22.50 o 
  13   3   4      138.71      173.30     17.48 o 
  15   3   4      387.39      286.29     40.76 o 
  17   3   4      615.59      586.34     46.58 o 
  19   3   4      472.71      491.82     43.04 o 
  21   3   4      196.92      218.66     27.82 o 
 -24   4   4        3.80       12.53     16.85 o 
 -22   4   4       49.81       58.03     15.65 o 
 -20   4   4     1714.30     1499.59     48.07 o 
 -18   4   4      513.07      476.00     30.79 o 
 -16   4   4      851.13      779.02     33.76 o 
 -14   4   4      197.98      194.42     20.36 o 
 -12   4   4      550.41      579.94     30.14 o 
 -10   4   4      299.54      352.63     23.92 o 
  -8   4   4      531.99      490.05     25.66 o 
  -6   4   4      296.47      241.76     27.39 o 
  -4   4   4     3496.09     3264.44     58.65 o 
  -2   4   4     2499.19     2637.65     52.19 o 
   0   4   4     1906.47     1886.72     43.59 o 
   2   4   4       70.49       55.61     10.73 o 
   4   4   4      766.95      715.35     32.84 o 
   6   4   4      181.07      217.48     22.17 o 
   8   4   4     1042.89     1037.47     93.70 o 
  10   4   4      342.99      292.02     26.59 o 
  12   4   4       16.86       15.85     18.28 o 
  14   4   4      101.28      125.38     30.04 o 
  16   4   4       66.58       88.89     25.75 o 
  18   4   4       11.26        0.00     14.80 o 
 -19   5   4      145.94      172.33     26.69 o 
 -17   5   4      187.93      198.89     26.94 o 
 -15   5   4       75.79       78.27     19.95 o 
 -13   5   4        7.39       14.67     14.70 o 
 -11   5   4       86.05       64.99     19.58 o 
  -9   5   4      108.89      155.38     22.40 o 
  -7   5   4       49.25      114.00     20.23 o 
  -5   5   4       58.14       91.00     34.20 o 
  -3   5   4      334.45      355.61     35.31 o 
  -1   5   4     1035.18      993.84     97.50 o 
   1   5   4       10.20       47.12     19.32 o 
   3   5   4      257.37      303.19     98.21 o 
   5   5   4       94.78      100.42     27.10 o 
   7   5   4      344.63      317.09     40.64 o 
   9   5   4      597.79      576.01     53.30 o 
  11   5   4      291.09      278.86     39.78 o 
  13   5   4       95.97      115.93     66.82 o 
 -12   6   4        0.95        4.65     19.64 o 
 -10   6   4      167.23      145.65     23.79 o 
  -8   6   4       35.41       72.88     19.09 o 
  -6   6   4        9.77       18.95     16.41 o 
  -4   6   4       26.02       36.13     18.34 o 
  -2   6   4      102.50      106.82     34.32 o 
   0   6   4        4.31        0.00     18.04 o 
   2   6   4       30.14       20.90     20.71 o 
   4   6   4       58.67       49.39     34.43 o 
   6   6   4       19.41       15.39     23.48 o 
 -31   1   5      222.14      239.18     37.36 o 
 -29   1   5     1009.59      928.15     58.40 o 
 -27   1   5      797.78      799.09     52.28 o 
 -25   1   5     4690.74     4305.45     92.13 o 
 -23   1   5     1292.10     1210.73     37.78 o 
 -21   1   5     2823.58     2857.08     56.38 o 
 -19   1   5     4645.94     4312.91    206.85 o 
 -17   1   5     4416.02     4506.07     67.59 o 
 -15   1   5      251.82      257.42     11.91 o 
 -13   1   5     6305.12     6366.80     67.07 o 
 -11   1   5     2134.44     2025.84     29.48 o 
  -9   1   5    10161.84    10331.41     93.08 o 
  -7   1   5    10180.65    10468.26     92.42 o 
  -5   1   5    46502.06    50087.07    498.93 o 
  -3   1   5     1572.52     1397.04     29.16 o 
  -1   1   5     9247.87    10198.32    147.43 o 
   1   1   5    24659.74    27165.47    398.53 o 
   3   1   5     5901.51     6122.91     69.45 o 
   5   1   5     7041.78     7462.63     83.51 o 
   7   1   5     7827.42     8708.28    102.66 o 
   9   1   5      349.02      314.36     17.45 o 
  11   1   5     2043.48     1994.70     40.38 o 
  13   1   5     1052.70      991.04     52.05 o 
  15   1   5     1528.20     1583.94     46.80 o 
  17   1   5     1437.81     1411.99     46.54 o 
  19   1   5     2293.80     2209.22     77.10 o 
  21   1   5      586.68      637.62     49.43 o 
  23   1   5        3.59        3.57     15.28 o 
 -30   2   5       57.58      122.50     50.77 o 
 -28   2   5       43.61      118.21     26.12 o 
 -26   2   5       20.44       29.75     13.95 o 
 -24   2   5      117.13      138.34     18.54 o 
 -22   2   5      363.73      414.66     26.81 o 
 -20   2   5       50.83       41.46     12.27 o 
 -18   2   5     1226.85     1180.74     34.75 o 
 -16   2   5      269.04      261.50     18.47 o 
 -14   2   5     1023.36      911.76     32.11 o 
 -12   2   5       20.75       39.28      6.38 o 
 -10   2   5     1022.25      940.58     33.14 o 
  -8   2   5      700.63      657.53     17.03 o 
  -6   2   5    10902.43    12325.29    125.19 o 
  -4   2   5      174.76      153.92     10.36 o 
  -2   2   5     1271.40     1235.12     24.82 o 
   0   2   5     2529.03     2671.00     41.86 o 
   2   2   5      488.40      483.90     13.24 o 
   4   2   5     4711.17     5519.88     60.01 o 
   6   2   5     3520.43     3325.99     50.49 o 
   8   2   5      399.69      397.92     17.40 o 
  10   2   5      712.12      699.36     29.00 o 
  12   2   5       10.20       27.37     10.56 o 
  14   2   5       28.02       33.68     13.13 o 
  16   2   5       67.87       79.13     16.13 o 
  18   2   5       71.93       91.13     17.65 o 
  20   2   5      106.86      173.93     23.14 o 
  22   2   5       35.75       77.23     22.31 o 
 -27   3   5      240.59      316.24     28.69 o 
 -25   3   5      159.73      205.62     27.08 o 
 -23   3   5       68.48       53.40     25.00 o 
 -21   3   5       86.03       82.37     15.66 o 
 -19   3   5      304.82      366.99     25.69 o 
 -17   3   5       57.40       73.19     13.47 o 
 -15   3   5     1202.72     1142.89     35.37 o 
 -13   3   5      456.65      425.06     23.45 o 
 -11   3   5     2084.08     2038.35     44.09 o 
  -9   3   5     2032.43     1989.76     35.88 o 
  -7   3   5     2904.06     2618.98     84.08 o 
  -5   3   5     5297.23     5521.28     74.65 o 
  -3   3   5     3763.21     3645.19     56.11 o 
  -1   3   5     4049.90     3735.74     48.09 o 
   1   3   5     1753.88     1552.78     28.34 o 
   3   3   5      821.96      786.94     20.50 o 
   5   3   5      341.65      348.36     15.02 o 
   7   3   5      123.89       80.38     14.45 o 
   9   3   5      196.38      236.37     17.66 o 
  11   3   5      337.09      393.47     28.06 o 
  13   3   5      115.73      189.52     22.20 o 
  15   3   5      338.81      268.64     26.68 o 
  17   3   5       20.23       11.12     11.84 o 
  19   3   5      215.11      254.16     29.35 o 
  21   3   5      118.21      129.81     45.33 o 
 -24   4   5      552.21      601.95     37.28 o 
 -22   4   5       29.19       75.36     15.78 o 
 -20   4   5      873.11      888.02     37.97 o 
 -18   4   5     1215.34     1231.05     41.84 o 
 -16   4   5     1225.46     1147.35     39.66 o 
 -14   4   5     1110.94     1006.66     35.79 o 
 -12   4   5      251.22      272.26     21.98 o 
 -10   4   5      337.12      421.94     25.24 o 
  -8   4   5      346.57      284.25     22.94 o 
  -6   4   5     1398.67     1238.01     34.54 o 
  -4   4   5      779.85      710.40     32.07 o 
  -2   4   5      380.94      482.07     45.69 o 
   0   4   5     3676.64     3541.92     91.97 o 
   2   4   5      651.01      581.95     38.70 o 
   4   4   5      170.75      115.28     23.42 o 
   6   4   5      925.69      905.66     51.00 o 
   8   4   5      414.77      419.01     55.87 o 
  10   4   5      417.31      432.71     44.51 o 
  12   4   5      128.15      163.30     30.39 o 
  14   4   5      560.78      532.45     52.16 o 
  16   4   5      145.77      162.23     46.38 o 
  18   4   5      201.96      251.96     36.23 o 
 -19   5   5       31.05       52.06     18.97 o 
 -17   5   5       64.32       48.65     18.32 o 
 -15   5   5      259.99      267.43     29.94 o 
 -13   5   5       67.95      149.33     35.12 o 
 -11   5   5       27.95       70.15     18.83 o 
  -9   5   5        0.88        0.00     12.50 o 
  -7   5   5      101.83       60.09     19.19 o 
  -5   5   5       64.99       69.85     22.14 o 
  -3   5   5     1571.91     1746.09     71.41 o 
  -1   5   5       96.00      129.56     25.21 o 
   1   5   5      117.39      136.86     27.28 o 
   3   5   5       93.01      109.07     46.50 o 
   5   5   5       89.53       42.03     45.33 o 
   7   5   5       43.80       79.76     24.56 o 
   9   5   5       43.14       69.16     24.22 o 
  11   5   5       19.59       30.94     19.35 o 
  13   5   5       61.43       71.87     24.06 o 
 -12   6   5       98.18      102.77     36.18 o 
 -10   6   5      267.52      254.34     37.00 o 
  -8   6   5      232.41      264.37     48.26 o 
  -6   6   5      145.40      156.16     24.61 o 
  -4   6   5       91.92      160.34     41.58 o 
  -2   6   5       43.81       32.44     26.59 o 
   0   6   5      102.19      127.54     28.62 o 
   2   6   5      158.38      219.75     90.48 o 
   4   6   5      151.74      165.46     32.35 o 
 -32   0   6      332.06      432.88     65.00 o 
 -30   0   6      619.78      583.97     69.80 o 
 -28   0   6      127.27      107.52     34.08 o 
 -26   0   6       39.18       63.83     30.33 o 
 -24   0   6     5484.16     4844.04    164.44 o 
 -22   0   6     7656.99     7170.55    201.45 o 
 -20   0   6     6661.84     6748.05    102.75 o 
 -18   0   6     4018.12     4081.72     70.43 o 
 -16   0   6     3952.43     3764.77     63.71 o 
 -14   0   6     1013.48     1498.15     34.61 o 
 -12   0   6     6740.47     6891.08     89.12 o 
 -10   0   6     6097.58     5692.32     74.44 o 
  -8   0   6    17320.36    17621.84    185.44 o 
  -6   0   6    28832.96    32869.18    326.48 o 
  -4   0   6    17912.39    21352.33    269.33 o 
  -2   0   6      134.58      131.18     14.58 o 
   0   0   6      951.06      804.69     24.71 o 
   2   0   6      305.59      247.21     15.34 o 
   4   0   6     1683.71     1658.62     42.70 o 
   6   0   6      387.74      330.57     20.08 o 
   8   0   6    11970.17    13508.89    283.61 o 
  10   0   6     2899.03     2831.66     87.14 o 
  12   0   6     3670.70     3261.80     77.47 o 
  14   0   6     4814.53     4368.20     96.65 o 
  16   0   6     4236.42     3972.54    143.83 o 
  18   0   6     3558.86     3301.31    135.39 o 
  20   0   6       53.01       37.24     26.47 o 
  22   0   6      304.39      393.88     59.38 o 
  24   0   6      501.34      524.24     70.39 o 
 -31   1   6      137.51      164.75     34.84 o 
 -29   1   6      199.35      232.03     36.33 o 
 -27   1   6       35.53       57.76     20.74 o 
 -25   1   6        2.26        3.05     23.77 o 
 -23   1   6       11.34       13.25      9.97 o 
 -21   1   6       89.76      111.03     14.76 o 
 -19   1   6      710.80      689.02     25.59 o 
 -17   1   6     1496.50     1599.08     30.42 o 
 -15   1   6       14.36       19.83      5.23 o 
 -13   1   6      304.00      358.14     16.39 o 
 -11   1   6     6632.94     6821.06     69.14 o 
  -9   1   6     4313.56     5087.40     54.05 o 
  -7   1   6     1188.71     1419.29     19.11 o 
  -5   1   6     2105.93     2067.43     38.98 o 
  -3   1   6      774.58      855.01     23.51 o 
  -1   1   6     8419.26     9235.08    112.72 o 
   1   1   6        1.71        4.84      4.27 o 
   3   1   6        1.06        0.66      3.79 o 
   5   1   6      497.74      573.31     21.55 o 
   7   1   6     1200.39     1168.35     27.45 o 
   9   1   6      617.27      588.88     20.64 o 
  11   1   6       13.64        6.58      6.71 o 
  13   1   6      166.25      152.19     17.72 o 
  15   1   6      128.82      147.62     18.38 o 
  17   1   6      188.60      172.72     21.84 o 
  19   1   6        1.15       31.70     22.25 o 
  21   1   6      315.58      294.17     36.24 o 
  23   1   6      138.03      151.06     28.90 o 
 -30   2   6      204.64      196.68     28.12 o 
 -28   2   6     1545.56     1289.79     61.83 o 
 -26   2   6      930.73      843.00     37.12 o 
 -24   2   6      970.64      932.90     42.03 o 
 -22   2   6      236.05      297.90     23.78 o 
 -20   2   6      213.12      273.61     21.47 o 
 -18   2   6     3663.56     3447.85     61.75 o 
 -16   2   6     5423.03     5239.27     77.03 o 
 -14   2   6     5021.65     5045.28     72.75 o 
 -12   2   6     8815.11     8657.50    100.94 o 
 -10   2   6    11305.98    11798.28    114.74 o 
  -8   2   6    20663.11    23970.87    200.92 o 
  -6   2   6     4212.82     3632.44     53.22 o 
  -4   2   6       30.25       20.18      4.29 o 
  -2   2   6      754.88      721.12     35.06 o 
   0   2   6     2132.00     2189.96     35.49 o 
   2   2   6    20106.44    19593.71    188.99 o 
   4   2   6      466.98      451.04     17.33 o 
   6   2   6      729.72      658.31     36.84 o 
   8   2   6      590.54      614.67     21.12 o 
  10   2   6     1648.74     1651.08     46.03 o 
  12   2   6      460.50      486.57     27.82 o 
  14   2   6       80.93      114.14     18.48 o 
  16   2   6      514.47      488.89     32.96 o 
  18   2   6     1035.16      908.84     47.75 o 
  20   2   6      247.72      263.38     28.11 o 
  22   2   6      246.95      235.50     35.74 o 
 -27   3   6      319.44      323.24     29.18 o 
 -25   3   6      712.26      759.34     37.57 o 
 -23   3   6      389.17      371.70     28.05 o 
 -21   3   6       92.26       92.60     16.01 o 
 -19   3   6       61.25       60.80     15.32 o 
 -17   3   6     6226.14     5805.45     89.84 o 
 -15   3   6      100.06       74.93     12.20 o 
 -13   3   6     2112.16     2166.10     51.02 o 
 -11   3   6       90.54       78.11      9.34 o 
  -9   3   6     2849.51     2762.07     44.12 o 
  -7   3   6      428.08      475.65     26.39 o 
  -5   3   6     1269.38     1226.94     44.36 o 
  -3   3   6      545.42      434.50     18.53 o 
  -1   3   6     1965.42     1787.30     36.46 o 
   1   3   6     2467.32     2383.47     53.26 o 
   3   3   6     4652.21     4801.63     82.99 o 
   5   3   6      176.51      211.59     15.19 o 
   7   3   6      285.03      274.73     20.99 o 
   9   3   6       30.48       33.73     11.33 o 
  11   3   6      958.27      812.09     35.23 o 
  13   3   6      291.90      293.77     37.32 o 
  15   3   6      103.50      150.70     36.37 o 
  17   3   6      248.72      230.32     51.65 o 
  19   3   6      123.54      158.62     32.22 o 
 -24   4   6        1.93       25.87     14.09 o 
 -22   4   6      303.04      276.05     25.59 o 
 -20   4   6      567.91      496.57     32.16 o 
 -18   4   6      101.15      100.40     17.26 o 
 -16   4   6      161.04      177.37     20.63 o 
 -14   4   6      874.67      989.97     55.92 o 
 -12   4   6      404.83      340.46     30.21 o 
 -10   4   6      558.71      495.33     34.01 o 
  -8   4   6      560.85      522.17     26.22 o 
  -6   4   6     1519.81     1590.82     47.92 o 
  -4   4   6     3561.25     3500.45     85.23 o 
  -2   4   6     2473.73     2326.40     59.95 o 
   0   4   6      355.02      386.24     28.25 o 
   2   4   6      210.15      158.11     19.97 o 
   4   4   6      116.67       94.78     28.52 o 
   6   4   6        5.65       25.23     17.81 o 
   8   4   6      346.08      322.29     43.57 o 
  10   4   6       73.90      112.88     25.21 o 
  12   4   6      266.16      375.90     51.71 o 
  14   4   6      103.75       56.61     21.06 o 
  16   4   6       90.53       94.06     25.66 o 
 -21   5   6      265.34      279.49     32.64 o 
 -19   5   6      342.89      334.98     63.55 o 
 -17   5   6      327.66      331.67     34.13 o 
 -15   5   6       81.22       87.96     19.98 o 
 -13   5   6       47.35       68.74     30.34 o 
 -11   5   6      386.17      401.27     34.82 o 
  -9   5   6      256.14      288.43     30.54 o 
  -7   5   6      214.82      195.29     26.55 o 
  -5   5   6       79.17       91.89     18.61 o 
  -3   5   6      607.55      757.91     38.29 o 
  -1   5   6      152.13      219.67     24.94 o 
   1   5   6       33.46       27.07     17.25 o 
   3   5   6      183.08      225.98     33.48 o 
   5   5   6      115.69      126.12     48.14 o 
   7   5   6      397.22      500.37     96.22 o 
   9   5   6      653.74      692.79     58.06 o 
  11   5   6      229.38      194.18     34.02 o 
 -10   6   6        4.71       20.23     16.85 o 
  -8   6   6        6.13        1.11     16.48 o 
  -6   6   6        0.77       30.83     18.09 o 
  -4   6   6        3.28        0.00     21.90 o 
  -2   6   6        1.49       76.25     29.75 o 
   0   6   6        0.57        8.50     37.60 o 
   2   6   6        0.52       42.48     20.44 o 
 -31   1   7      483.75      507.69     48.86 o 
 -29   1   7      347.90      328.06     40.45 o 
 -27   1   7      915.01      902.44     42.09 o 
 -25   1   7     2725.82     2683.68     69.78 o 
 -23   1   7     2494.04     2467.29     53.69 o 
 -21   1   7     3557.72     3350.19     90.89 o 
 -19   1   7     4796.50     4615.39     70.80 o 
 -17   1   7     8021.04     8253.20     87.50 o 
 -15   1   7     7498.35     7553.29     79.79 o 
 -13   1   7     4269.28     4048.76     49.67 o 
 -11   1   7     7699.68     8358.01     92.13 o 
  -9   1   7    20257.19    22071.48    163.90 o 
  -7   1   7     3117.26     3406.47     42.86 o 
  -5   1   7     1027.17     1040.62     28.57 o 
  -3   1   7     3535.37     4511.02     99.53 o 
  -1   1   7     7610.92     7973.93     84.41 o 
   1   1   7      468.78      423.84     17.44 o 
   3   1   7       27.71       23.31      5.52 o 
   5   1   7     1907.71     1782.08     34.32 o 
   7   1   7     6771.59     7095.49     87.45 o 
   9   1   7     2182.16     2294.13     43.57 o 
  11   1   7     2835.88     2706.89     62.60 o 
  13   1   7      918.93      779.43     33.35 o 
  15   1   7     1059.16      962.07     38.02 o 
  17   1   7      244.50      302.05     45.11 o 
  19   1   7     1429.81     1257.21     59.93 o 
  21   1   7       82.64      102.43     23.92 o 
 -30   2   7        3.23       43.17     16.83 o 
 -28   2   7      280.23      291.26     31.63 o 
 -26   2   7       32.81       56.83     15.70 o 
 -24   2   7      244.54      300.19     25.16 o 
 -22   2   7      441.29      460.17     27.38 o 
 -20   2   7      138.33      113.04     15.83 o 
 -18   2   7        3.12        7.43      7.66 o 
 -16   2   7     2025.34     2163.26     51.04 o 
 -14   2   7      320.49      363.85     14.86 o 
 -12   2   7     4047.65     3902.32     50.61 o 
 -10   2   7        3.95       11.21      5.51 o 
  -8   2   7     1304.15     1577.00     29.72 o 
  -6   2   7      903.94     1035.67     21.82 o 
  -4   2   7     3257.48     3075.46     57.37 o 
  -2   2   7     1471.57     1499.22     33.83 o 
   0   2   7    16658.64    17185.75    168.22 o 
   2   2   7     2543.02     2648.90     42.85 o 
   4   2   7      611.40      533.02     18.60 o 
   6   2   7      411.12      424.36     18.91 o 
   8   2   7      296.01      338.36     22.48 o 
  10   2   7      646.57      630.21     36.10 o 
  12   2   7      594.37      577.63     32.05 o 
  14   2   7      102.84      141.73     20.10 o 
  16   2   7        1.81        8.02     10.75 o 
  18   2   7      140.07      165.33     23.54 o 
  20   2   7       56.17       53.54     20.34 o 
 -29   3   7      127.52      122.43     20.74 o 
 -27   3   7       77.92       85.11     17.79 o 
 -25   3   7      245.79      241.37     23.82 o 
 -23   3   7       16.61       15.70     12.92 o 
 -21   3   7      523.32      572.21     31.12 o 
 -19   3   7      489.39      517.35     38.72 o 
 -17   3   7      911.85      940.09     33.44 o 
 -15   3   7     2852.11     2602.27     54.17 o 
 -13   3   7     1206.81     1010.31     36.84 o 
 -11   3   7     2684.89     2748.10     83.23 o 
  -9   3   7     1373.03     1270.80     28.48 o 
  -7   3   7     2050.36     1885.52     47.39 o 
  -5   3   7     1050.01     1000.30     37.39 o 
  -3   3   7     3041.69     2815.35     60.93 o 
  -1   3   7     2995.50     2923.16     93.27 o 
   1   3   7     2536.29     2402.16    107.78 o 
   3   3   7     1713.44     1643.34     61.53 o 
   5   3   7     2935.66     2909.98     86.46 o 
   7   3   7      513.57      500.01     41.09 o 
   9   3   7     1476.20     1339.36     60.81 o 
  11   3   7      346.84      349.45     38.88 o 
  13   3   7      667.07      694.20     51.91 o 
  15   3   7      273.48      302.47     48.66 o 
  17   3   7      103.60      143.08     28.19 o 
  19   3   7       60.41       86.48     25.53 o 
 -26   4   7      781.66      770.59     50.16 o 
 -24   4   7      444.90      394.44     60.09 o 
 -22   4   7      232.21      236.32     28.99 o 
 -20   4   7      876.05      790.00     46.17 o 
 -18   4   7      227.10      238.28     29.15 o 
 -16   4   7      879.50      893.76     42.40 o 
 -14   4   7      782.84      853.17     40.94 o 
 -12   4   7      497.98      398.69     32.19 o 
 -10   4   7      778.79      613.36     44.97 o 
  -8   4   7      400.64      362.16     31.91 o 
  -6   4   7      918.40     1039.82     53.50 o 
  -4   4   7       32.38       37.14     12.66 o 
  -2   4   7      147.07      142.91     19.17 o 
   0   4   7     1478.19     1505.64     48.84 o 
   2   4   7       51.14       53.30     16.49 o 
   4   4   7       45.03       56.02     19.36 o 
   6   4   7        3.00       18.32     16.91 o 
   8   4   7      375.01      308.62     39.13 o 
  10   4   7      436.30      425.55     45.75 o 
  12   4   7      481.40      493.68     49.23 o 
  14   4   7      102.23      139.70     46.26 o 
  16   4   7       39.47       84.28     21.84 o 
 -21   5   7       41.48       35.04     19.94 o 
 -19   5   7       46.57       49.39     17.62 o 
 -17   5   7       65.34      104.63     24.14 o 
 -15   5   7      102.65      139.46     23.86 o 
 -13   5   7      335.13      328.69     33.19 o 
 -11   5   7      110.47      108.75     20.93 o 
  -9   5   7       86.63      127.95     22.50 o 
  -7   5   7        4.87       46.38     31.15 o 
  -5   5   7       28.66       13.25     13.08 o 
  -3   5   7      257.90      261.99     37.24 o 
  -1   5   7       19.30        8.93     23.60 o 
   1   5   7       12.44       23.32     16.97 o 
   3   5   7       31.06       29.89     36.72 o 
   5   5   7       10.16       74.86     24.71 o 
   7   5   7       22.54       34.45     20.13 o 
   9   5   7       88.18       43.41     21.33 o 
  11   5   7       75.97       78.84     25.05 o 
 -10   6   7      121.66      109.00     22.11 o 
  -8   6   7      172.24      228.96     29.15 o 
  -6   6   7       99.86      152.10     36.79 o 
  -4   6   7       28.73       21.08     24.24 o 
  -2   6   7       53.14       50.20     17.45 o 
   0   6   7       59.51       74.17     33.85 o 
 -32   0   8      237.04      318.45     55.87 o 
 -30   0   8      640.71      775.35     78.59 o 
 -28   0   8      523.53      648.62     69.69 o 
 -26   0   8     1231.09     1232.59     82.69 o 
 -24   0   8     7078.60     6616.44    138.39 o 
 -22   0   8     3689.39     3610.32     91.17 o 
 -20   0   8     9133.84     9013.34    125.70 o 
 -18   0   8    14014.77    14755.97    177.80 o 
 -16   0   8     7541.56     8000.25    108.18 o 
 -14   0   8      123.68       96.28     11.19 o 
 -12   0   8    12751.60    13690.88    155.81 o 
 -10   0   8    13982.34    16545.54    229.69 o 
  -8   0   8     7286.45     8470.43    101.10 o 
  -6   0   8    15803.06    16058.19    213.75 o 
  -4   0   8    12354.44    11716.62    469.31 o 
  -2   0   8       23.51       34.54      7.30 o 
   0   0   8      592.77      514.14     22.29 o 
   2   0   8     1828.15     1900.45     48.13 o 
   4   0   8     4188.60     4222.31     83.28 o 
   6   0   8     9338.39     9653.09    245.43 o 
   8   0   8    18332.29    18596.89    265.92 o 
  10   0   8     2127.16     1844.39     56.63 o 
  12   0   8     1432.96     1264.07     48.36 o 
  14   0   8       49.87       34.31     25.83 o 
  16   0   8      312.88      354.18     50.48 o 
  18   0   8      620.54      710.70     69.80 o 
  20   0   8      654.55      788.82     77.89 o 
 -31   1   8      114.60      150.69     29.17 o 
 -29   1   8        0.57        8.73     15.29 o 
 -27   1   8      290.79      312.99     31.01 o 
 -25   1   8      190.53      238.26     21.84 o 
 -23   1   8      923.28      800.48     37.46 o 
 -21   1   8      391.51      449.78     24.18 o 
 -19   1   8       21.21        7.58      6.82 o 
 -17   1   8      254.89      291.48     14.58 o 
 -15   1   8      403.13      537.04     22.88 o 
 -13   1   8      528.97      525.46     22.63 o 
 -11   1   8        1.18        5.65      3.65 o 
  -9   1   8     2819.51     3363.56     36.31 o 
  -7   1   8      138.05      150.09      8.68 o 
  -5   1   8     6570.75     7738.92     81.97 o 
  -3   1   8     1835.40     1754.05     57.21 o 
  -1   1   8      244.51      243.65     11.88 o 
   1   1   8       18.83       21.11      5.10 o 
   3   1   8       10.58       20.92      5.90 o 
   5   1   8       62.36       60.76      8.88 o 
   7   1   8      514.18      539.65     24.55 o 
   9   1   8      121.28      124.16     12.60 o 
  11   1   8      222.80      278.92     34.08 o 
  13   1   8      212.26      217.76     23.54 o 
  15   1   8       13.36       28.97     12.06 o 
  17   1   8        0.42       33.04     12.29 o 
  19   1   8       60.77       55.78     20.86 o 
  21   1   8       17.99       22.54     21.49 o 
 -30   2   8      140.76      127.78     24.78 o 
 -28   2   8     1161.39     1130.56     54.45 o 
 -26   2   8      470.78      510.36     32.07 o 
 -24   2   8     1864.29     1674.02     47.17 o 
 -22   2   8      305.06      303.70     22.95 o 
 -20   2   8      839.25      880.00     31.31 o 
 -18   2   8     5637.14     5277.35    164.55 o 
 -16   2   8     4047.02     3713.84     62.34 o 
 -14   2   8     1988.12     1871.93     44.20 o 
 -12   2   8     2442.67     2302.12     36.83 o 
 -10   2   8      261.12      381.15     18.14 o 
  -8   2   8     1179.41     1303.39     34.10 o 
  -6   2   8       90.54      124.16     14.13 o 
  -4   2   8     7055.32     7126.14    102.85 o 
  -2   2   8      744.92      581.11     24.50 o 
   0   2   8     7983.42     7913.75     90.74 o 
   2   2   8     9891.66    10547.81    159.33 o 
   4   2   8     2822.75     2832.12     54.76 o 
   6   2   8     1143.58     1030.80     33.13 o 
   8   2   8      807.30      781.34     53.20 o 
  10   2   8      273.09      305.22     34.73 o 
  12   2   8      978.36      905.86     37.25 o 
  14   2   8       96.43      148.06     43.04 o 
  16   2   8      579.32      573.47     56.34 o 
  18   2   8      176.75      154.68     27.95 o 
  20   2   8      317.11      253.10     53.41 o 
 -29   3   8      275.76      290.86     28.72 o 
 -27   3   8      991.80      943.22     47.64 o 
 -25   3   8      320.87      367.24     28.79 o 
 -23   3   8      476.42      454.20     30.02 o 
 -21   3   8     1816.13     1876.58     50.52 o 
 -19   3   8      471.46      491.45     28.08 o 
 -17   3   8     2817.51     2958.61     60.00 o 
 -15   3   8     1274.86     1183.47     44.25 o 
 -13   3   8     1311.73     1234.68     44.35 o 
 -11   3   8      808.38      837.97     32.04 o 
  -9   3   8      758.15      825.55     45.46 o 
  -7   3   8      418.47      412.75     23.95 o 
  -5   3   8       44.37       27.56      8.98 o 
  -3   3   8      246.76      285.84     22.64 o 
  -1   3   8      643.89      643.37     44.75 o 
   1   3   8     6269.34     5882.34     99.49 o 
   3   3   8      498.85      406.72     26.74 o 
   5   3   8      458.75      410.50     36.88 o 
   7   3   8      935.20      893.52     62.89 o 
   9   3   8      294.96      255.04     33.42 o 
  11   3   8      763.04      654.99     55.40 o 
  13   3   8        1.52       17.69     14.65 o 
  15   3   8       95.56      124.74     25.79 o 
  17   3   8       63.43       71.84     38.36 o 
 -26   4   8      172.84      182.93     29.05 o 
 -24   4   8       25.10       40.74     17.69 o 
 -22   4   8      477.49      470.64     38.81 o 
 -20   4   8      313.72      328.79     38.65 o 
 -18   4   8        6.38       10.53     15.20 o 
 -16   4   8       57.35      118.90     21.46 o 
 -14   4   8      638.27      658.67     70.28 o 
 -12   4   8       61.42      116.73     20.78 o 
 -10   4   8      563.01      633.40     38.94 o 
  -8   4   8       13.76       17.04     13.98 o 
  -6   4   8      360.10      308.56     26.33 o 
  -4   4   8       93.52      129.77     30.39 o 
  -2   4   8     1369.03     1356.49     46.84 o 
   0   4   8        6.07       10.45     10.41 o 
   2   4   8      309.36      318.49     35.89 o 
   4   4   8      494.85      474.81     43.32 o 
   6   4   8      727.76      731.36     54.20 o 
   8   4   8       98.97      128.18     47.61 o 
  10   4   8      228.99      246.55     35.49 o 
  12   4   8       15.06       35.77     47.26 o 
  14   4   8      129.05      103.37     36.42 o 
 -21   5   8      443.13      447.10     42.06 o 
 -19   5   8      478.82      465.59     40.20 o 
 -17   5   8      413.38      517.70     42.45 o 
 -15   5   8      280.34      244.71     28.98 o 
 -13   5   8      665.49      619.70     46.52 o 
 -11   5   8      549.95      477.42     62.82 o 
  -9   5   8      474.78      480.56     38.83 o 
  -7   5   8      418.67      457.47     45.17 o 
  -5   5   8      549.63      587.69     37.92 o 
  -3   5   8      488.07      476.13     35.68 o 
  -1   5   8       34.73       36.68     17.58 o 
   1   5   8      138.86      188.60     31.94 o 
   3   5   8      123.50      128.03     53.99 o 
   5   5   8      185.03      268.58     38.40 o 
   7   5   8      325.29      423.61     47.43 o 
   9   5   8      242.07      323.09     43.39 o 
  -8   6   8        2.21       23.37     17.10 o 
  -6   6   8        4.83       13.35     28.46 o 
  -4   6   8        5.68       45.91     23.78 o 
  -2   6   8       47.86       58.60     20.25 o 
 -31   1   9      719.49      827.25     57.95 o 
 -29   1   9      504.09      594.17     40.36 o 
 -27   1   9     1303.36     1113.46     45.62 o 
 -25   1   9      588.97      578.31     30.29 o 
 -23   1   9     3425.82     3187.07     61.45 o 
 -21   1   9     2431.41     2382.04     49.90 o 
 -19   1   9     3387.70     3339.07     49.83 o 
 -17   1   9     4395.41     4190.26     55.65 o 
 -15   1   9     6619.18     6693.28     67.09 o 
 -13   1   9       19.75       26.01      5.23 o 
 -11   1   9     4008.53     3846.65     50.82 o 
  -9   1   9     1513.97     1381.20     20.59 o 
  -7   1   9    18475.36    19876.04    185.37 o 
  -5   1   9     4480.44     4138.37     52.12 o 
  -3   1   9     2530.93     2221.89     45.49 o 
  -1   1   9     1701.82     1718.41     30.50 o 
   1   1   9     5054.10     4820.96     93.42 o 
   3   1   9     3166.53     2861.00     46.70 o 
   5   1   9     2271.43     2196.83     41.97 o 
   7   1   9      478.91      477.77     20.78 o 
   9   1   9     1425.22     1323.50     34.77 o 
  11   1   9      199.89      187.41     20.95 o 
  13   1   9      130.88      149.99     19.15 o 
  15   1   9       82.95       96.58     17.15 o 
  17   1   9      641.00      579.34     45.46 o 
  19   1   9      893.82      890.39     53.99 o 
 -30   2   9      240.38      283.87     34.93 o 
 -28   2   9      380.11      449.01     35.72 o 
 -26   2   9      775.94      769.76     51.10 o 
 -24   2   9      778.35      729.24     32.99 o 
 -22   2   9      475.58      576.90     30.56 o 
 -20   2   9       33.56       18.26     10.45 o 
 -18   2   9      298.07      291.39     20.78 o 
 -16   2   9     1362.89     1208.73     58.53 o 
 -14   2   9       44.27       57.53      8.22 o 
 -12   2   9      282.52      292.68     13.64 o 
 -10   2   9     1408.05     1194.45     31.24 o 
  -8   2   9     3314.46     3324.27     62.97 o 
  -6   2   9      286.24      299.96     26.03 o 
  -4   2   9      735.92      696.29     27.16 o 
  -2   2   9      668.68      596.14     31.44 o 
   0   2   9     5970.60     6026.96    121.39 o 
   2   2   9      746.70      711.37     29.19 o 
   4   2   9     1942.76     1923.72     49.73 o 
   6   2   9      205.40      205.24     20.14 o 
   8   2   9      673.03      606.34     42.17 o 
  10   2   9       43.91       79.18     20.26 o 
  12   2   9      505.02      444.82     59.91 o 
  14   2   9       19.91       32.54     16.34 o 
  16   2   9       50.05       33.67     48.61 o 
  18   2   9       34.18       16.69     21.20 o 
 -29   3   9      486.81      482.73     40.81 o 
 -27   3   9      777.98      803.39     48.78 o 
 -25   3   9     1129.15     1027.90     47.06 o 
 -23   3   9      475.54      516.00     68.36 o 
 -21   3   9     1604.49     1492.81     55.76 o 
 -19   3   9      149.38      126.19     21.39 o 
 -17   3   9      716.95      722.92     37.40 o 
 -15   3   9      422.17      428.30     32.52 o 
 -13   3   9      527.30      610.54     34.50 o 
 -11   3   9      227.10      199.58     17.52 o 
  -9   3   9     1610.25     1451.80     43.06 o 
  -7   3   9     1889.30     1762.91     82.21 o 
  -5   3   9     3142.72     3000.36     65.15 o 
  -3   3   9     2640.36     2444.65     58.80 o 
  -1   3   9     5353.39     5297.91    143.85 o 
   1   3   9     1519.37     1515.89     46.25 o 
   3   3   9     2208.93     2097.05     66.37 o 
   5   3   9      539.67      500.67     41.30 o 
   7   3   9      187.90      209.85     45.03 o 
   9   3   9      710.57      712.97     51.65 o 
  11   3   9      295.87      347.32     45.62 o 
  13   3   9      298.44      277.78     36.74 o 
  15   3   9       34.16       35.54     17.92 o 
 -26   4   9      251.82      278.64     33.25 o 
 -24   4   9      145.58      154.73     25.26 o 
 -22   4   9      115.97      128.71     23.36 o 
 -20   4   9      181.29      204.37     28.40 o 
 -18   4   9      152.98      229.88     44.95 o 
 -16   4   9     2057.09     1773.07     60.21 o 
 -14   4   9      273.27      302.16     36.47 o 
 -12   4   9      383.49      504.65     59.40 o 
 -10   4   9      519.10      534.50     30.11 o 
  -8   4   9      326.60      290.42     28.58 o 
  -6   4   9      341.23      324.73     27.71 o 
  -4   4   9        9.99       31.83     12.74 o 
  -2   4   9      557.01      559.92     34.20 o 
   0   4   9      393.25      449.57     32.27 o 
   2   4   9      193.45      171.25     60.96 o 
   4   4   9      482.57      546.30     56.45 o 
   6   4   9       36.99       50.85     20.03 o 
   8   4   9       57.59      102.71     25.07 o 
  10   4   9      114.08      173.85     58.91 o 
  12   4   9      112.28       97.03     22.93 o 
 -19   5   9       10.25       21.80     16.82 o 
 -17   5   9        0.66       24.97     16.55 o 
 -15   5   9       53.01       60.71     17.89 o 
 -13   5   9      466.28      484.28     51.29 o 
 -11   5   9       36.32       27.78     15.41 o 
  -9   5   9       10.75        6.21     15.51 o 
  -7   5   9       27.76       54.02     19.05 o 
  -5   5   9        2.53       15.56     15.21 o 
  -3   5   9      168.09      224.11     25.68 o 
  -1   5   9       83.64      131.85     26.14 o 
   1   5   9      173.78      239.76     38.36 o 
   3   5   9      167.04      220.75     35.17 o 
   5   5   9       50.14       49.28     21.33 o 
   7   5   9       11.31       42.87     19.89 o 
 -32   0  10      595.15      637.26     75.19 o 
 -30   0  10     1201.47     1109.85     85.62 o 
 -28   0  10       20.90       47.20     30.22 o 
 -26   0  10     1232.62     1159.19     54.70 o 
 -24   0  10     5631.29     5733.18    124.85 o 
 -22   0  10     4777.41     4641.34     95.52 o 
 -20   0  10     3423.85     3497.08     67.52 o 
 -18   0  10     3785.27     3686.19     66.86 o 
 -16   0  10     5136.35     4617.23     74.28 o 
 -14   0  10     6179.69     6064.65     86.16 o 
 -12   0  10     9622.83     9758.64    120.36 o 
 -10   0  10    11564.98    11221.59    132.45 o 
  -8   0  10    11568.49    11320.89    132.41 o 
  -6   0  10    19880.01    21432.63    282.21 o 
  -4   0  10     8634.98     8879.80    135.86 o 
  -2   0  10      927.45      791.73     53.99 o 
   0   0  10     3780.52     3897.63     78.44 o 
   2   0  10      550.99      525.67     37.95 o 
   4   0  10       24.56       13.93      8.92 o 
   6   0  10     1161.34     1216.81     79.29 o 
   8   0  10      837.74      915.91     40.51 o 
  10   0  10       77.05       89.91     18.97 o 
  12   0  10      118.68      124.32     21.41 o 
  14   0  10      511.13      580.46     59.62 o 
  16   0  10      163.19      163.15     41.46 o 
  18   0  10      165.37      185.52     43.45 o 
 -33   1  10       39.92       44.39     20.68 o 
 -31   1  10       17.78       33.65     16.33 o 
 -29   1  10        6.47       49.23     16.11 o 
 -27   1  10      240.86      257.55     27.65 o 
 -25   1  10     1242.75     1260.53     39.32 o 
 -23   1  10      456.88      531.99     27.36 o 
 -21   1  10       25.19       31.75      9.55 o 
 -19   1  10      437.62      509.55     23.28 o 
 -17   1  10     1528.10     1400.82     26.85 o 
 -15   1  10     1022.02     1133.89     25.70 o 
 -13   1  10      193.91      265.69     11.58 o 
 -11   1  10     2885.78     2862.72     34.87 o 
  -9   1  10      352.19      329.62     10.33 o 
  -7   1  10      721.94      781.08     25.27 o 
  -5   1  10      275.86      336.12     19.22 o 
  -3   1  10      963.56      934.85     20.07 o 
  -1   1  10        1.77       10.09      8.13 o 
   1   1  10      428.69      455.81     17.33 o 
   3   1  10      779.74      703.90     22.26 o 
   5   1  10      441.64      442.23     19.80 o 
   7   1  10     1174.61     1047.59     30.26 o 
   9   1  10      466.54      451.35     23.31 o 
  11   1  10      141.98      167.97     19.84 o 
  13   1  10      230.32      225.88     29.80 o 
  15   1  10        9.64       31.50     17.91 o 
  17   1  10        0.40       24.95     22.14 o 
 -30   2  10      650.52      634.58     43.24 o 
 -28   2  10     1410.39     1345.96     45.54 o 
 -26   2  10     1079.98      971.39     44.53 o 
 -24   2  10      509.74      513.68     29.65 o 
 -22   2  10       13.25       23.31     10.58 o 
 -20   2  10      264.30      214.41     23.09 o 
 -18   2  10     5409.18     5119.44     87.64 o 
 -16   2  10      749.77      760.70     25.98 o 
 -14   2  10     1444.24     1256.56     41.47 o 
 -12   2  10       79.86       65.57     10.83 o 
 -10   2  10     4776.04     5121.20     85.96 o 
  -8   2  10     7083.70     7069.13    105.34 o 
  -6   2  10     2344.41     2100.69     88.81 o 
  -4   2  10     1956.72     1960.80     50.89 o 
  -2   2  10     1944.06     2006.01     49.71 o 
   0   2  10     6438.67     6200.44    100.23 o 
   2   2  10     2171.56     2029.52     51.96 o 
   4   2  10      178.99      175.25     19.34 o 
   6   2  10      477.36      502.25     28.42 o 
   8   2  10      863.62      851.74     54.29 o 
  10   2  10     1381.04     1243.76     57.82 o 
  12   2  10      623.03      543.95     45.23 o 
  14   2  10      122.84      115.24     25.43 o 
  16   2  10      382.64      375.03     40.88 o 
 -29   3  10      145.59      198.64     27.61 o 
 -27   3  10      324.42      395.55     36.45 o 
 -25   3  10      321.95      357.68     35.14 o 
 -23   3  10      363.42      452.66     53.88 o 
 -21   3  10      214.82      256.23     28.50 o 
 -19   3  10     2112.66     1916.42     59.95 o 
 -17   3  10      816.69      838.55     40.62 o 
 -15   3  10      974.87     1060.00     43.24 o 
 -13   3  10      621.92      739.34     29.38 o 
 -11   3  10      884.69      767.73     39.84 o 
  -9   3  10       35.90       33.48     18.17 o 
  -7   3  10      239.15      284.52     23.69 o 
  -5   3  10       23.82       29.09     10.16 o 
  -3   3  10      580.71      446.95     29.05 o 
  -1   3  10      422.48      389.83     40.59 o 
   1   3  10     8681.97     8180.81    129.41 o 
   3   3  10       17.73       30.96     12.01 o 
   5   3  10       57.72       87.55     33.20 o 
   7   3  10       10.24        1.60     14.52 o 
   9   3  10      106.25      181.43     30.09 o 
  11   3  10      123.23       86.81     23.26 o 
  13   3  10      220.29      218.44     33.57 o 
  15   3  10       43.16       78.47     23.47 o 
 -26   4  10      139.05      114.46     24.60 o 
 -24   4  10      349.00      367.66     36.62 o 
 -22   4  10      166.51      163.19     26.02 o 
 -20   4  10      274.27      231.48     28.73 o 
 -18   4  10      358.15      350.96     34.16 o 
 -16   4  10       34.34       76.55     21.44 o 
 -14   4  10      182.39      170.95     24.39 o 
 -12   4  10      542.35      403.16     34.28 o 
 -10   4  10      178.97      186.22     31.77 o 
  -8   4  10      222.05      255.38     25.48 o 
  -6   4  10      262.80      314.12     27.86 o 
  -4   4  10      563.52      579.79     33.80 o 
  -2   4  10      529.75      503.10     33.83 o 
   0   4  10       23.95       36.81     20.41 o 
   2   4  10      118.52      135.86     27.50 o 
   4   4  10      891.89      816.83     56.60 o 
   6   4  10      305.77      342.98     55.05 o 
   8   4  10       21.94       54.81     25.77 o 
  10   4  10       36.55       45.32     19.37 o 
  12   4  10       23.13       53.58     40.82 o 
 -19   5  10      397.01      377.44     37.69 o 
 -17   5  10      124.75      187.33     37.00 o 
 -15   5  10      290.38      340.77     34.27 o 
 -13   5  10      689.65      754.67     49.01 o 
 -11   5  10      455.67      473.37     39.55 o 
  -9   5  10      610.84      606.36     60.20 o 
  -7   5  10      498.09      495.24     50.83 o 
  -5   5  10      719.96      751.19     39.92 o 
  -3   5  10       70.33       98.61     25.67 o 
  -1   5  10       58.49       88.14     24.17 o 
   1   5  10       56.09       48.89     19.67 o 
   3   5  10       26.19       32.27     18.05 o 
   5   5  10       30.49       38.55     20.97 o 
 -33   1  11      461.00      428.84     38.47 o 
 -31   1  11      364.09      406.53     41.35 o 
 -29   1  11      614.45      684.40     72.04 o 
 -27   1  11      593.62      651.43     38.39 o 
 -25   1  11      592.32      653.67     37.78 o 
 -23   1  11     1811.49     1454.68     45.91 o 
 -21   1  11      672.74      640.93     25.54 o 
 -19   1  11     2085.30     2079.21     60.12 o 
 -17   1  11    11178.76    11127.78    120.55 o 
 -15   1  11     4546.17     4281.20     49.75 o 
 -13   1  11     3066.19     2888.90     37.17 o 
 -11   1  11     9483.14     9383.73     93.35 o 
  -9   1  11     5167.45     5262.35     93.11 o 
  -7   1  11     5645.84     6097.62     80.45 o 
  -5   1  11     3505.67     3241.10     60.91 o 
  -3   1  11     6776.55     6408.86     96.92 o 
  -1   1  11      958.40      924.16     32.98 o 
   1   1  11      847.82      800.96     30.08 o 
   3   1  11      393.20      388.73     24.50 o 
   5   1  11      360.45      327.54     23.94 o 
   7   1  11      706.63      760.84     32.81 o 
   9   1  11     2123.52     2032.79     67.15 o 
  11   1  11      600.66      659.48     45.54 o 
  13   1  11      660.17      617.78     64.12 o 
  15   1  11       18.82       21.94     18.33 o 
  17   1  11      345.46      284.72     54.11 o 
 -30   2  11      362.74      299.71     81.52 o 
 -28   2  11      431.51      475.33     38.01 o 
 -26   2  11      623.91      696.05     42.21 o 
 -24   2  11      880.55      844.71     40.16 o 
 -22   2  11     1145.22      977.07     41.34 o 
 -20   2  11      598.99      732.41     36.23 o 
 -18   2  11      511.48      646.50     34.77 o 
 -16   2  11      395.84      468.21     23.32 o 
 -14   2  11      601.96      599.33     24.89 o 
 -12   2  11       59.25       57.07     10.32 o 
 -10   2  11      892.30      966.65     50.89 o 
  -8   2  11      294.12      296.54     21.69 o 
  -6   2  11      112.92      115.92     21.21 o 
  -4   2  11      286.77      371.87     42.05 o 
  -2   2  11      135.43      121.32     15.95 o 
   0   2  11      126.09      106.22     16.02 o 
   2   2  11     1807.98     1697.35     48.97 o 
   4   2  11       42.93       47.25     12.83 o 
   6   2  11       74.29       91.45     16.55 o 
   8   2  11      206.72      249.93     32.72 o 
  10   2  11      122.33      117.67     25.53 o 
  12   2  11       11.54       29.69     15.88 o 
  14   2  11       26.90       58.18     18.58 o 
  16   2  11       34.54       49.04     21.60 o 
 -29   3  11      338.11      292.17     33.14 o 
 -27   3  11      936.18      912.94     52.36 o 
 -25   3  11      483.14      431.26     37.68 o 
 -23   3  11      537.97      596.98     41.35 o 
 -21   3  11      600.74      626.20     77.37 o 
 -19   3  11      445.13      608.56     55.35 o 
 -17   3  11      450.61      468.14     92.65 o 
 -15   3  11      886.89      785.75     74.09 o 
 -13   3  11     1132.80     1071.63     34.77 o 
 -11   3  11     1169.98     1180.03     36.45 o 
  -9   3  11      367.86      306.89     25.04 o 
  -7   3  11      375.07      374.96     27.49 o 
  -5   3  11       68.86       62.57     13.33 o 
  -3   3  11       79.88      116.28     17.79 o 
  -1   3  11      102.87      130.95     19.25 o 
   1   3  11        6.23        9.11     10.81 o 
   3   3  11     1017.75      936.53     80.69 o 
   5   3  11      341.70      374.04     56.10 o 
   7   3  11      497.30      478.99     92.64 o 
   9   3  11      171.81      173.06     30.32 o 
  11   3  11      238.14      248.47     34.96 o 
  13   3  11      110.71      153.49     28.18 o 
 -26   4  11      177.30      135.58     24.91 o 
 -24   4  11      229.87      269.06     32.18 o 
 -22   4  11      677.45      575.15     43.39 o 
 -20   4  11       20.50       22.17     18.50 o 
 -18   4  11      372.60      403.83     36.70 o 
 -16   4  11      979.19     1099.61     89.46 o 
 -14   4  11      102.54      142.77     23.58 o 
 -12   4  11      599.59      547.20     40.40 o 
 -10   4  11      820.02      714.36     43.97 o 
  -8   4  11     1051.77     1121.01     44.00 o 
  -6   4  11      867.37      845.46     38.19 o 
  -4   4  11      418.01      424.94     50.98 o 
  -2   4  11      834.74      813.21     38.54 o 
   0   4  11      311.01      341.07     39.42 o 
   2   4  11      382.04      407.39     42.65 o 
   4   4  11       76.80       42.28     35.25 o 
   6   4  11       14.83       37.14     18.31 o 
   8   4  11      229.21      272.61     48.37 o 
  10   4  11      142.17      177.25     34.84 o 
 -19   5  11       67.78       35.18     42.11 o 
 -17   5  11       18.66        9.55     15.24 o 
 -15   5  11       12.20       38.91     17.67 o 
 -13   5  11      438.84      372.93     41.10 o 
 -11   5  11       56.10       81.44     21.11 o 
  -9   5  11      224.14      244.32     52.12 o 
  -7   5  11       14.94       40.09     15.94 o 
  -5   5  11       30.93       58.90     26.34 o 
  -3   5  11       29.77       16.90     59.67 o 
  -1   5  11       55.81       53.23     20.71 o 
   1   5  11       45.34       54.45     20.55 o 
   3   5  11       23.44       33.19     37.65 o 
 -32   0  12       42.94      118.18     36.78 o 
 -30   0  12      903.69     1077.52     81.52 o 
 -28   0  12      328.10      387.63     47.61 o 
 -26   0  12     3554.68     3129.09     89.48 o 
 -24   0  12     1244.61     1190.19     40.77 o 
 -22   0  12     1737.23     1754.32     47.84 o 
 -20   0  12      774.87      690.71     28.63 o 
 -18   0  12     2104.93     2062.06     48.02 o 
 -16   0  12     3913.54     3614.38     64.36 o 
 -14   0  12     5432.48     4923.43    102.41 o 
 -12   0  12     1477.61     1302.28     43.31 o 
 -10   0  12     5480.28     4963.14     73.87 o 
  -8   0  12     3208.28     2928.03     64.23 o 
  -6   0  12    14842.44    14533.68    207.24 o 
  -4   0  12      345.77      316.73     20.54 o 
  -2   0  12       15.47       34.09      8.85 o 
   0   0  12      498.07      513.14     27.67 o 
   2   0  12     1050.76      929.55     82.86 o 
   4   0  12      495.98      520.15     30.64 o 
   6   0  12      887.17      863.81     87.49 o 
   8   0  12      894.20      740.51     39.35 o 
  10   0  12      614.85      613.33     46.50 o 
  12   0  12      240.50      214.68     40.41 o 
 -33   1  12       41.67       69.66     17.03 o 
 -31   1  12      109.53       98.04     22.97 o 
 -29   1  12        8.51       15.58     14.61 o 
 -27   1  12       26.77       39.34     13.53 o 
 -25   1  12     1387.25     1168.09     38.21 o 
 -23   1  12      967.88      891.83     34.27 o 
 -21   1  12      417.76      502.88     22.12 o 
 -19   1  12      405.59      344.05     30.46 o 
 -17   1  12       24.21       25.38      6.81 o 
 -15   1  12     1270.15     1251.63     27.82 o 
 -13   1  12      460.11      572.89     18.13 o 
 -11   1  12     1101.21     1096.00     24.26 o 
  -9   1  12      181.81      278.53     25.97 o 
  -7   1  12      386.84      443.33     34.28 o 
  -5   1  12        3.68       10.17      7.51 o 
  -3   1  12      212.87      254.16     41.30 o 
  -1   1  12       58.44       54.66     11.79 o 
   1   1  12      354.60      399.27     25.07 o 
   3   1  12     1131.20     1071.22     37.68 o 
   5   1  12     1765.95     1536.59     46.43 o 
   7   1  12      366.05      404.45     28.10 o 
   9   1  12        0.36        4.38     13.75 o 
  11   1  12       40.43       82.35     21.63 o 
  13   1  12      192.20      216.77     31.48 o 
  15   1  12       24.94       68.05     31.04 o 
 -30   2  12      562.21      632.40    136.74 o 
 -28   2  12      739.75      750.84     50.62 o 
 -26   2  12      185.62      244.91     27.97 o 
 -24   2  12      491.90      516.89     36.79 o 
 -22   2  12      640.04      683.64     46.18 o 
 -20   2  12     3707.68     3772.30     82.41 o 
 -18   2  12     5308.22     5060.67     95.74 o 
 -16   2  12     3859.65     3795.11     65.50 o 
 -14   2  12     4855.16     4983.53     77.11 o 
 -12   2  12      262.81      264.17     19.89 o 
 -10   2  12      335.44      315.28     29.58 o 
  -8   2  12      241.26      245.73     20.85 o 
  -6   2  12     1038.77     1058.84     51.58 o 
  -4   2  12     1043.99      921.85     35.12 o 
  -2   2  12      954.94      788.57     32.94 o 
   0   2  12     2296.51     2209.93     57.53 o 
   2   2  12     1392.81     1264.55     55.16 o 
   4   2  12      307.48      305.39     25.99 o 
   6   2  12     1361.45     1263.16     58.27 o 
   8   2  12      257.49      289.87     43.16 o 
  10   2  12     1094.12      917.18     52.04 o 
  12   2  12       86.68       81.16     23.73 o 
  14   2  12      150.68      185.02     31.86 o 
 -29   3  12      334.03      308.28     33.08 o 
 -27   3  12      182.77      235.69     28.74 o 
 -25   3  12      736.24      651.75     44.41 o 
 -23   3  12      134.42      150.85     23.92 o 
 -21   3  12      269.33      347.97     33.35 o 
 -19   3  12     1001.54     1115.30     47.49 o 
 -17   3  12     1131.20     1058.27     49.68 o 
 -15   3  12      120.44      104.67     20.32 o 
 -13   3  12       26.71       46.06     11.89 o 
 -11   3  12       25.95       62.16     14.22 o 
  -9   3  12     2176.68     1987.49     55.44 o 
  -7   3  12      396.03      259.98     24.58 o 
  -5   3  12      495.08      485.66     31.48 o 
  -3   3  12       15.25        5.63     16.48 o 
  -1   3  12      990.54     1060.07     42.16 o 
   1   3  12     1101.75      981.94     40.49 o 
   3   3  12       29.95       38.90     17.08 o 
   5   3  12       43.10       61.42     19.15 o 
   7   3  12      225.19      266.04     78.82 o 
   9   3  12      171.33      194.22     68.87 o 
  11   3  12      173.45      169.26     30.77 o 
 -24   4  12      628.83      600.73     67.39 o 
 -22   4  12      604.20      671.66     63.53 o 
 -20   4  12      326.86      336.57     34.02 o 
 -18   4  12       23.99       45.93     27.08 o 
 -16   4  12      178.17      241.37     42.59 o 
 -14   4  12      341.41      372.64     34.95 o 
 -12   4  12      807.36      980.48     75.32 o 
 -10   4  12      170.65      251.11     31.37 o 
  -8   4  12      269.36      260.86     38.57 o 
  -6   4  12       20.55        7.47     12.81 o 
  -4   4  12       27.52       37.21     14.46 o 
  -2   4  12       12.42       22.64     13.02 o 
   0   4  12       78.66      107.52     24.84 o 
   2   4  12      150.22      270.67     54.58 o 
   4   4  12     1008.89      865.78     56.20 o 
   6   4  12       97.68      109.57     25.34 o 
   8   4  12      119.44      117.14     36.25 o 
 -19   5  12       40.06       32.06     17.81 o 
 -17   5  12       12.55        4.12     19.68 o 
 -15   5  12      523.62      444.98     40.20 o 
 -13   5  12      248.07      268.63     31.95 o 
 -11   5  12      214.54      251.77     30.85 o 
  -9   5  12      142.59      182.48     44.51 o 
  -7   5  12      371.40      402.29     35.49 o 
  -5   5  12      196.09      209.85     26.94 o 
  -3   5  12        8.30       12.66     20.67 o 
  -1   5  12       39.57       24.59     17.18 o 
   1   5  12       43.15       33.02     20.28 o 
 -33   1  13      815.08      801.54     44.91 o 
 -31   1  13      630.55      703.64     43.08 o 
 -29   1  13     1444.75     1354.52     50.99 o 
 -27   1  13      587.95      645.22     34.47 o 
 -25   1  13     1691.28     1712.88     53.67 o 
 -23   1  13     2448.67     2356.09     67.18 o 
 -21   1  13      534.03      538.99     22.26 o 
 -19   1  13     1157.27     1077.66     28.16 o 
 -17   1  13     7479.62     7396.89     84.70 o 
 -15   1  13     1370.62     1167.08     85.76 o 
 -13   1  13     2088.32     1985.66     42.08 o 
 -11   1  13      812.10      786.87     25.93 o 
  -9   1  13     3593.65     3451.98     91.41 o 
  -7   1  13     2088.19     1917.47     49.02 o 
  -5   1  13     3471.38     3111.23    109.54 o 
  -3   1  13     1731.24     1525.09     43.41 o 
  -1   1  13     2409.68     2214.72     54.56 o 
   1   1  13     4073.41     3860.63     83.61 o 
   3   1  13     2007.98     1795.51     54.24 o 
   5   1  13       33.08       45.15     13.19 o 
   7   1  13     1019.38     1002.99     39.80 o 
   9   1  13      379.82      451.60     49.31 o 
  11   1  13      130.94      145.44     31.45 o 
  13   1  13       54.32      101.13     24.43 o 
 -30   2  13        2.28       34.92     16.51 o 
 -28   2  13      126.79      123.29     25.41 o 
 -26   2  13      103.87      123.10     21.91 o 
 -24   2  13     1425.20     1490.60     91.96 o 
 -22   2  13      484.37      516.89     35.82 o 
 -20   2  13       16.78       13.81     12.26 o 
 -18   2  13     1121.61      996.54     48.20 o 
 -16   2  13      119.99      115.18     15.07 o 
 -14   2  13      269.31      276.65     20.90 o 
 -12   2  13      104.64      138.71     15.25 o 
 -10   2  13      463.15      478.21     28.56 o 
  -8   2  13        9.18        5.41      8.66 o 
  -6   2  13       17.55       27.11     15.58 o 
  -4   2  13       36.44       46.63     12.24 o 
  -2   2  13      116.78      160.95     20.02 o 
   0   2  13       39.61       46.46     13.52 o 
   2   2  13     1421.09     1341.40     46.35 o 
   4   2  13        3.04        4.36     11.09 o 
   6   2  13       40.07       27.87     15.50 o 
   8   2  13       36.15       68.78     21.00 o 
  10   2  13       82.18       83.85     30.80 o 
  12   2  13       27.12       63.54     19.41 o 
 -29   3  13      111.84      122.37     30.12 o 
 -27   3  13      404.53      436.58     48.44 o 
 -25   3  13      704.99      769.48     47.50 o 
 -23   3  13      827.56      863.46     46.84 o 
 -21   3  13      802.16      722.30     44.89 o 
 -19   3  13      811.75      815.19     42.77 o 
 -17   3  13      478.58      611.90     40.41 o 
 -15   3  13      108.42      201.89     22.69 o 
 -13   3  13        8.49       20.73     11.52 o 
 -11   3  13       16.84       33.22     14.28 o 
  -9   3  13       25.14       29.27     12.06 o 
  -7   3  13      275.27      324.92     27.64 o 
  -5   3  13        3.80        0.00      9.88 o 
  -3   3  13      391.70      426.46     44.72 o 
  -1   3  13      253.42      262.15     26.73 o 
   1   3  13      387.57      391.93     31.50 o 
   3   3  13      267.15      242.59     33.57 o 
   5   3  13      134.27      174.51     29.57 o 
   7   3  13      151.67      177.26     32.24 o 
   9   3  13      199.54      216.12     34.62 o 
 -24   4  13      340.77      362.27     36.86 o 
 -22   4  13      318.68      348.73     36.23 o 
 -20   4  13        6.95        3.63     21.56 o 
 -18   4  13      692.84      575.16     43.78 o 
 -16   4  13      273.31      261.44     30.72 o 
 -14   4  13      182.98      238.71     30.83 o 
 -12   4  13      791.41      757.86     46.70 o 
 -10   4  13     1025.50     1040.63     48.12 o 
  -8   4  13      729.94      648.84     38.18 o 
  -6   4  13      708.52      707.15     65.65 o 
  -4   4  13      192.37      195.02     24.87 o 
  -2   4  13       91.70      110.17     20.34 o 
   0   4  13       37.98       61.39     20.12 o 
   2   4  13      737.39      667.32     54.17 o 
   4   4  13      118.68      118.81     25.02 o 
   6   4  13       42.22       25.35     16.74 o 
 -17   5  13       66.30       11.79     18.07 o 
 -15   5  13       87.53       65.39     19.06 o 
 -13   5  13      122.91      150.42     24.74 o 
 -11   5  13       71.39       74.41     23.45 o 
  -9   5  13       92.81      101.77     27.00 o 
  -7   5  13       16.96       13.43     16.03 o 
  -5   5  13        4.89       27.33     21.08 o 
  -3   5  13       29.66       47.39     21.81 o 
  -1   5  13       42.91       28.90     21.49 o 
 -32   0  14     1006.69      898.44     76.36 o 
 -30   0  14      869.71      957.62     65.76 o 
 -28   0  14      839.22      843.60     48.09 o 
 -26   0  14     1451.72     1424.95    105.82 o 
 -24   0  14      745.82      711.52     32.60 o 
 -22   0  14      135.24      139.30     17.73 o 
 -20   0  14      318.54      318.30     22.83 o 
 -18   0  14       33.02       36.91      9.98 o 
 -16   0  14     6698.66     6375.37     95.83 o 
 -14   0  14     3043.60     2871.52    161.16 o 
 -12   0  14     3381.63     3054.19    149.56 o 
 -10   0  14     2937.86     2371.55    334.15 o 
  -8   0  14      707.25      676.03     52.12 o 
  -6   0  14     3773.79     3679.97    127.43 o 
  -4   0  14     1438.86     1214.09     71.21 o 
  -2   0  14     4729.46     4803.40    155.19 o 
   0   0  14     2348.65     2349.11    103.18 o 
   2   0  14     2270.58     2176.48    100.84 o 
   4   0  14     1344.70     1177.19     75.54 o 
   6   0  14      413.09      384.86     53.64 o 
   8   0  14       38.80       95.57     33.61 o 
  10   0  14      155.86      149.92     39.70 o 
 -31   1  14        1.15        6.95     17.67 o 
 -29   1  14       63.09       43.01     20.46 o 
 -27   1  14      633.93      597.40     38.07 o 
 -25   1  14     1793.37     1739.21     98.48 o 
 -23   1  14      547.10      590.35     46.86 o 
 -21   1  14      699.36      578.18     30.70 o 
 -19   1  14      360.52      403.44     23.14 o 
 -17   1  14      942.69      862.78     28.94 o 
 -15   1  14      182.43      170.22     18.41 o 
 -13   1  14      205.71      221.73     17.52 o 
 -11   1  14      121.01      139.61     14.77 o 
  -9   1  14      301.58      329.93     22.90 o 
  -7   1  14      169.37      183.95     18.72 o 
  -5   1  14        6.46       17.13      8.70 o 
  -3   1  14      660.79      652.88     30.85 o 
  -1   1  14        3.12        0.27      9.18 o 
   1   1  14       13.38       24.19     11.29 o 
   3   1  14      213.33      252.13     23.74 o 
   5   1  14       56.30       84.29     15.94 o 
   7   1  14       10.33       17.77     12.30 o 
   9   1  14        6.92        2.79     13.80 o 
  11   1  14       15.54       44.51     28.69 o 
  13   1  14       66.39       25.53     28.11 o 
 -30   2  14      354.58      416.28     38.71 o 
 -28   2  14     1054.35     1012.11     46.36 o 
 -26   2  14      759.29      788.61     43.33 o 
 -24   2  14     1043.03      944.63     55.56 o 
 -22   2  14     1047.97     1014.85     43.24 o 
 -20   2  14     2977.89     2855.73     71.75 o 
 -18   2  14     1937.56     1955.40     47.40 o 
 -16   2  14      943.92      917.50     32.02 o 
 -14   2  14       63.37       51.87     11.80 o 
 -12   2  14      224.05      270.01     21.48 o 
 -10   2  14     1596.71     1526.92     47.14 o 
  -8   2  14     2060.74     1787.89     51.30 o 
  -6   2  14      901.67      801.54     81.06 o 
  -4   2  14     2168.76     2036.80     59.81 o 
  -2   2  14     1556.54     1468.57     48.18 o 
   0   2  14     1743.80     1651.13     52.00 o 
   2   2  14       33.39       55.37     14.79 o 
   4   2  14        9.45       26.41     13.50 o 
   6   2  14       10.80       21.74     16.28 o 
   8   2  14      223.38      255.61     60.02 o 
  10   2  14      329.15      333.59     40.04 o 
 -27   3  14       18.39       33.38     15.39 o 
 -25   3  14       71.95      101.87     21.98 o 
 -23   3  14      519.96      532.24     75.10 o 
 -21   3  14      888.04      805.18     44.99 o 
 -19   3  14      370.97      296.69     31.90 o 
 -17   3  14      328.68      344.26     35.74 o 
 -15   3  14      365.35      467.70     29.81 o 
 -13   3  14       65.10      101.12     17.44 o 
 -11   3  14      223.12      154.22     25.82 o 
  -9   3  14      806.12      675.53     43.67 o 
  -7   3  14      111.51      155.08     20.77 o 
  -5   3  14      292.35      283.55     27.33 o 
  -3   3  14        1.80        9.10     12.44 o 
  -1   3  14      440.88      404.99     32.38 o 
   1   3  14      160.46      160.17     29.00 o 
   3   3  14       66.96       45.64     20.66 o 
   5   3  14       65.93       51.87     19.98 o 
   7   3  14      135.78      131.81     26.54 o 
   9   3  14      119.58       84.37     26.24 o 
 -24   4  14      211.24      200.68     28.37 o 
 -22   4  14      404.27      407.36     53.47 o 
 -20   4  14      111.81      153.66     26.11 o 
 -18   4  14       39.33       77.97     20.40 o 
 -16   4  14       48.78      104.68     23.82 o 
 -14   4  14      463.67      429.03     38.11 o 
 -12   4  14      428.89      413.04     30.62 o 
 -10   4  14      178.51      187.28     24.49 o 
  -8   4  14      133.60      183.10     24.76 o 
  -6   4  14      273.42      326.46     30.73 o 
  -4   4  14        1.98       29.04     13.61 o 
  -2   4  14       14.86       14.18     13.28 o 
   0   4  14       22.22       15.76     17.91 o 
   2   4  14      118.24      138.38     29.39 o 
   4   4  14      319.52      347.71     43.81 o 
 -15   5  14      261.88      265.84     31.18 o 
 -13   5  14       65.15       70.13     20.15 o 
 -11   5  14       64.85       72.23     28.17 o 
  -9   5  14      107.17      175.94     32.81 o 
  -7   5  14      321.66      373.91     35.28 o 
  -5   5  14      142.48      139.08     28.08 o 
 -31   1  15      502.20      508.31     65.82 o 
 -29   1  15     1091.46     1096.38     56.50 o 
 -27   1  15      783.36      806.24     42.11 o 
 -25   1  15     1067.17      973.34     41.28 o 
 -23   1  15      729.37      697.11     44.12 o 
 -21   1  15       26.27       45.50     10.98 o 
 -19   1  15     1246.92     1212.38     35.66 o 
 -17   1  15     2247.54     2096.05     46.55 o 
 -15   1  15     1844.95     1743.66     41.83 o 
 -13   1  15     2469.81     2298.12     48.16 o 
 -11   1  15     1103.18     1083.81     38.10 o 
  -9   1  15     1113.28      990.21     35.74 o 
  -7   1  15     1226.85     1163.08     40.32 o 
  -5   1  15     3237.05     3026.20     66.47 o 
  -3   1  15      979.00      928.30     36.56 o 
  -1   1  15      407.72      401.57     38.05 o 
   1   1  15     1331.62     1247.56     44.45 o 
   3   1  15      216.85      219.46     30.80 o 
   5   1  15        5.29       14.21     19.68 o 
   7   1  15      238.64      240.29     33.39 o 
   9   1  15      134.79      161.39     42.63 o 
  11   1  15      233.74      305.34     57.16 o 
 -30   2  15        2.55       21.54     14.79 o 
 -28   2  15       77.55       99.75     34.97 o 
 -26   2  15       18.62       34.89     23.50 o 
 -24   2  15     1291.43     1116.35     59.34 o 
 -22   2  15      212.89      243.63     26.99 o 
 -20   2  15      184.89      208.97     24.98 o 
 -18   2  15      636.05      684.13     30.55 o 
 -16   2  15      680.01      614.11     29.82 o 
 -14   2  15      139.11      126.57     15.80 o 
 -12   2  15      291.05      323.00     27.83 o 
 -10   2  15      219.07      245.69     23.73 o 
  -8   2  15      683.02      625.82     53.87 o 
  -6   2  15      329.85      293.14     26.17 o 
  -4   2  15      323.26      301.37     26.86 o 
  -2   2  15      248.20      261.24     25.99 o 
   0   2  15       80.18       87.35     17.00 o 
   2   2  15       61.69       55.51     15.79 o 
   4   2  15        0.82       10.10     12.71 o 
   6   2  15      145.50      168.19     48.61 o 
   8   2  15      262.54      277.49     65.71 o 
 -27   3  15      235.77      220.97     29.42 o 
 -25   3  15      516.31      465.47     38.98 o 
 -23   3  15      478.35      538.30     41.93 o 
 -21   3  15      556.71      639.82     43.92 o 
 -19   3  15      349.96      434.46     37.60 o 
 -17   3  15      267.25      273.55     33.59 o 
 -15   3  15      513.60      575.12     32.86 o 
 -13   3  15     1458.99     1376.46     44.28 o 
 -11   3  15      839.56      848.54     48.17 o 
  -9   3  15      929.40      997.04     42.86 o 
  -7   3  15      844.70      871.56     59.34 o 
  -5   3  15      344.09      332.43     29.68 o 
  -3   3  15       60.33       77.83     18.13 o 
  -1   3  15        1.97       21.49     13.34 o 
   1   3  15       13.74       18.49     17.18 o 
   3   3  15       98.25      104.49     26.00 o 
   5   3  15      143.40      160.97     28.98 o 
   7   3  15      118.09      126.18     32.38 o 
 -22   4  15       56.10       28.02     21.11 o 
 -20   4  15      106.91       99.77     27.19 o 
 -18   4  15      341.57      378.03     37.10 o 
 -16   4  15      176.71      221.10     28.46 o 
 -14   4  15       20.19       38.82     17.55 o 
 -12   4  15      110.59      131.35     24.00 o 
 -10   4  15       52.39       51.89     16.86 o 
  -8   4  15      364.54      359.63     33.42 o 
  -6   4  15      232.87      289.10     30.45 o 
  -4   4  15      136.30      180.97     31.74 o 
  -2   4  15       18.09       28.48     28.87 o 
   0   4  15      178.32      180.55     32.15 o 
   2   4  15      276.48      253.70     38.02 o 
 -32   0  16      543.48      486.17     66.41 o 
 -30   0  16      569.02      459.35     61.25 o 
 -28   0  16     1595.93     1467.77     88.43 o 
 -26   0  16     1719.22     1621.79     88.31 o 
 -24   0  16     1258.25     1270.43     54.16 o 
 -22   0  16      782.46      835.97     90.71 o 
 -20   0  16       13.76       25.38     12.83 o 
 -18   0  16      948.88      904.00     52.18 o 
 -14   0  16      382.18      470.83     53.17 o 
 -12   0  16     1465.76     1419.52     79.06 o 
 -10   0  16      344.33      369.52     48.96 o 
  -8   0  16     2853.52     2413.53    107.05 o 
  -6   0  16      967.70     1019.19     70.04 o 
  -4   0  16      445.92      534.54     58.21 o 
  -2   0  16      592.62      571.79     61.61 o 
   0   0  16     2155.70     1814.45     97.68 o 
   2   0  16     2238.79     2110.89    107.52 o 
   4   0  16      738.62      745.48     71.80 o 
   6   0  16       17.08       97.45     30.10 o 
   8   0  16      423.63      438.97     60.90 o 
 -31   1  16      262.66      311.39     39.66 o 
 -29   1  16        5.88       35.27     20.03 o 
 -27   1  16      152.73      167.62     23.63 o 
 -25   1  16       11.24       40.30     14.85 o 
 -23   1  16      149.28      135.40     20.01 o 
 -21   1  16       29.98       14.70     10.10 o 
 -19   1  16      200.29      215.94     19.53 o 
 -17   1  16      909.61      766.58     48.00 o 
 -15   1  16      725.19      686.84     27.13 o 
 -13   1  16      137.81      111.80     14.25 o 
 -11   1  16      296.27      272.00     35.78 o 
  -9   1  16       15.71       24.59     28.05 o 
  -7   1  16       32.08       40.43     16.12 o 
  -5   1  16       36.92       64.41     19.57 o 
  -3   1  16      321.37      338.85     69.16 o 
  -1   1  16      221.98      209.46     30.84 o 
   1   1  16       57.53       96.74     26.82 o 
   3   1  16      349.29      369.93     39.29 o 
   5   1  16        5.34       45.20     40.88 o 
   7   1  16        2.59        0.00     21.78 o 
   9   1  16       24.92       65.59     31.04 o 
 -30   2  16      414.80      382.25     36.00 o 
 -28   2  16      314.48      302.00     31.01 o 
 -26   2  16      100.26      140.64     22.98 o 
 -24   2  16      787.48      781.95     42.11 o 
 -22   2  16     1353.66     1381.43     50.97 o 
 -20   2  16      768.98      707.98     38.97 o 
 -18   2  16      818.13      834.04     33.22 o 
 -16   2  16     1047.10     1095.52     37.03 o 
 -14   2  16     1134.00     1115.44     37.22 o 
 -12   2  16      709.50      710.64     47.97 o 
 -10   2  16     1283.10     1133.03     42.77 o 
  -8   2  16      438.63      440.18     31.15 o 
  -6   2  16      286.98      292.77     26.85 o 
  -4   2  16       90.87      113.24     19.13 o 
  -2   2  16       91.17       88.88     18.93 o 
   0   2  16       43.29       36.85     13.57 o 
   2   2  16       29.81       35.43     14.83 o 
   4   2  16      147.15      173.04     29.57 o 
   6   2  16      141.54      209.78     32.10 o 
   8   2  16      249.80      316.63     40.33 o 
 -27   3  16        7.72       30.61     17.32 o 
 -25   3  16       36.63       31.32     16.61 o 
 -23   3  16      757.70      840.10     48.22 o 
 -21   3  16      616.97      725.23     47.20 o 
 -19   3  16      597.42      651.37     60.28 o 
 -17   3  16      554.20      489.84     39.00 o 
 -15   3  16       19.35        8.46     12.01 o 
 -13   3  16      230.19      233.20     24.41 o 
 -11   3  16      362.05      391.17     55.15 o 
  -9   3  16      666.10      625.02     38.93 o 
  -7   3  16      378.74      364.50     32.61 o 
  -5   3  16      205.33      170.06     23.08 o 
  -3   3  16      134.04      151.79     22.88 o 
  -1   3  16       11.56       15.95     18.53 o 
   1   3  16       14.41       48.67     20.26 o 
   3   3  16       18.13       35.99     17.20 o 
   5   3  16       30.23       13.56     15.70 o 
 -22   4  16       79.04       89.21     20.21 o 
 -20   4  16      167.22      165.30     26.99 o 
 -18   4  16      282.19      271.98     32.19 o 
 -16   4  16      255.30      336.15     35.79 o 
 -14   4  16      232.92      245.43     31.39 o 
 -12   4  16      120.91      153.94     24.14 o 
 -10   4  16       11.15       19.01     20.31 o 
  -8   4  16       97.15      101.26     19.16 o 
  -6   4  16       35.39       48.87     17.31 o 
  -4   4  16       13.01       39.47     15.76 o 
  -2   4  16        8.56       31.11     21.08 o 
 -31   1  17      295.58      267.27     35.74 o 
 -29   1  17      512.01      549.60     38.49 o 
 -27   1  17      915.95      925.99     49.78 o 
 -25   1  17     1473.29     1540.25     69.20 o 
 -23   1  17     1209.10     1206.17     45.53 o 
 -21   1  17      212.01      235.23     24.65 o 
 -19   1  17      745.40      718.03     35.29 o 
 -17   1  17      451.43      477.07     31.42 o 
 -15   1  17     1215.74     1053.87     48.42 o 
 -13   1  17      338.71      406.68     29.62 o 
 -11   1  17      520.80      519.34     97.45 o 
  -9   1  17      358.46      353.38     36.87 o 
  -7   1  17      150.18      193.76     34.79 o 
  -5   1  17      244.36      253.52     33.73 o 
  -3   1  17      250.48      292.30     35.84 o 
  -1   1  17      678.98      707.81     50.45 o 
   1   1  17     1285.68     1247.68     59.92 o 
   3   1  17      130.38      193.70     31.22 o 
   5   1  17      234.17      297.07     38.10 o 
   7   1  17      129.98      158.35     42.05 o 
 -28   2  17       30.10       18.67     16.10 o 
 -26   2  17       10.29       27.70     15.92 o 
 -24   2  17      255.92      299.52     30.93 o 
 -22   2  17      254.97      282.42     29.55 o 
 -20   2  17      785.34      685.76     33.14 o 
 -18   2  17      793.35      715.93     32.85 o 
 -16   2  17      728.26      777.09     33.74 o 
 -14   2  17      423.60      445.40     28.60 o 
 -12   2  17      130.90      136.84     20.80 o 
 -10   2  17      367.24      303.45     44.69 o 
  -8   2  17      346.08      327.35     28.76 o 
  -6   2  17      276.82      299.55     28.23 o 
  -4   2  17       93.97      115.10     19.75 o 
  -2   2  17       34.90       51.96     16.75 o 
   0   2  17      201.67      186.34     34.26 o 
   2   2  17       56.98      100.25     23.43 o 
   4   2  17        6.42       28.81     24.60 o 
 -25   3  17      340.53      370.17     36.52 o 
 -23   3  17      274.30      328.19     68.83 o 
 -21   3  17      713.53      703.75     47.46 o 
 -19   3  17     1144.21     1207.21     54.40 o 
 -17   3  17      808.77      826.58     82.91 o 
 -15   3  17      587.97      657.52     35.91 o 
 -13   3  17      566.29      574.95     34.84 o 
 -11   3  17      427.15      407.05     33.70 o 
  -9   3  17      326.70      318.38     30.36 o 
  -7   3  17      254.03      284.15     29.57 o 
  -5   3  17       87.53      107.29     19.89 o 
  -3   3  17       93.86      111.49     24.21 o 
  -1   3  17      147.54      133.68     22.42 o 
   1   3  17       93.48      131.41     27.09 o 
 -20   4  17       60.35       62.28     18.56 o 
 -18   4  17       13.92       25.55     15.77 o 
 -16   4  17       11.95       41.42     17.72 o 
 -14   4  17       46.41       71.91     20.51 o 
 -12   4  17       20.34       48.42     18.60 o 
 -10   4  17       20.85       21.51     14.60 o 
  -8   4  17      190.56      170.72     32.70 o 
  -6   4  17      143.81      115.74     31.62 o 
  -4   4  17       46.93       44.22     17.29 o 
 -26   0  18     2530.90     2164.53    112.55 o 
 -24   0  18     1232.05     1149.67     79.76 o 
 -22   0  18     1272.39     1116.99     76.25 o 
 -20   0  18      301.00      308.50     50.60 o 
 -18   0  18     1083.14     1101.53     76.83 o 
 -16   0  18     1762.03     1684.10     93.58 o 
 -14   0  18      628.62      519.44     60.08 o 
 -12   0  18      930.17      754.15     62.43 o 
 -10   0  18      231.48      220.19     43.80 o 
  -8   0  18      109.39      208.95     45.44 o 
  -6   0  18      322.35      347.15     52.70 o 
  -4   0  18      541.48      511.24     62.66 o 
  -2   0  18      356.38      412.27     59.15 o 
   0   0  18      230.40      308.97     52.82 o 
   2   0  18     1250.14     1260.35     88.43 o 
   4   0  18      213.84      211.29     46.03 o 
   6   0  18        3.21       76.71     28.23 o 
 -29   1  18       78.28       93.50     24.76 o 
 -27   1  18       10.41       15.65     18.56 o 
 -25   1  18       93.51      127.21     26.20 o 
 -23   1  18        0.42       13.78     13.09 o 
 -21   1  18       50.33      105.50     38.23 o 
 -19   1  18       89.55       90.35     16.78 o 
 -17   1  18     1495.14     1427.04     49.15 o 
 -15   1  18      365.56      324.60     28.10 o 
 -13   1  18       94.92       98.73     18.69 o 
 -11   1  18        2.52        0.00     14.65 o 
  -9   1  18        5.88       17.44     17.68 o 
  -7   1  18      377.64      382.67     39.83 o 
  -5   1  18        0.24        6.89     17.69 o 
  -3   1  18      135.64      210.87     31.54 o 
  -1   1  18        5.14       57.18     29.69 o 
   1   1  18      244.70      311.67     39.50 o 
   3   1  18        4.12       18.74     32.56 o 
   5   1  18      100.94      143.04     57.92 o 
 -28   2  18      230.54      297.38     40.55 o 
 -26   2  18      151.75      216.01     31.09 o 
 -24   2  18     1041.90      970.59     47.38 o 
 -22   2  18      781.91      777.82     43.00 o 
 -20   2  18      596.83      590.27     33.07 o 
 -18   2  18      368.47      398.23     28.37 o 
 -16   2  18      152.10      120.07     22.14 o 
 -14   2  18      131.13      161.85     22.40 o 
 -12   2  18      403.38      432.23     34.03 o 
 -10   2  18      471.63      437.69     32.98 o 
  -8   2  18      237.15      233.63     34.79 o 
  -6   2  18      373.95      385.86     41.46 o 
  -4   2  18      630.56      679.21     53.46 o 
  -2   2  18      352.26      401.33     43.20 o 
   0   2  18      155.15      159.27     30.39 o 
   2   2  18      191.02      220.26     33.78 o 
 -25   3  18       74.13      111.15     30.09 o 
 -23   3  18      748.54      729.32     48.08 o 
 -21   3  18      106.25       80.81     21.52 o 
 -19   3  18       34.07       58.23     22.59 o 
 -17   3  18      191.78      262.61     25.88 o 
 -15   3  18       90.14      134.55     22.18 o 
 -13   3  18       29.22       54.39     15.15 o 
 -11   3  18      203.27      192.93     25.61 o 
  -9   3  18      158.42      161.71     24.12 o 
  -7   3  18      156.11      162.41     23.65 o 
  -5   3  18      318.48      334.98     32.62 o 
  -3   3  18       86.27       84.43     26.04 o 
  -1   3  18        9.53       46.85     17.01 o 
 -16   4  18       67.77      100.76     19.82 o 
 -14   4  18       98.20      101.99     40.38 o 
 -12   4  18       51.98       62.06     17.56 o 
 -10   4  18        6.99       19.56     16.09 o 
 -29   1  19      569.36      516.86     49.16 o 
 -27   1  19      627.83      542.17     61.43 o 
 -25   1  19      795.87      766.22     85.91 o 
 -23   1  19      697.98      733.48     41.11 o 
 -21   1  19      486.53      495.83     34.86 o 
 -19   1  19      120.03      140.34     20.25 o 
 -17   1  19      376.41      460.27     42.38 o 
 -15   1  19     1316.45     1373.06    119.11 o 
 -13   1  19      181.71      166.40     29.63 o 
 -11   1  19      370.93      322.32     37.44 o 
  -9   1  19      618.17      620.68     49.13 o 
  -7   1  19      661.17      717.13     52.50 o 
  -5   1  19      321.57      372.87     42.63 o 
  -3   1  19       24.43       49.20     23.21 o 
  -1   1  19      198.62      213.14     46.32 o 
   1   1  19      395.22      352.38     40.76 o 
   3   1  19      140.16      190.85     32.87 o 
 -26   2  19        9.50        4.70     18.81 o 
 -24   2  19       27.27       33.68     19.77 o 
 -22   2  19      143.96      153.67     30.53 o 
 -20   2  19       80.85      107.44     26.73 o 
 -18   2  19      142.48      155.49     22.75 o 
 -16   2  19      405.83      380.05     33.50 o 
 -14   2  19       55.52       35.69     15.58 o 
 -12   2  19       55.44       77.63     22.79 o 
 -10   2  19      179.03      158.49     29.04 o 
  -8   2  19      195.63      175.07     48.61 o 
  -6   2  19      421.82      383.68     48.25 o 
  -4   2  19      166.19      202.20     44.10 o 
  -2   2  19        5.61        6.86     18.59 o 
   0   2  19        0.64        8.41     16.49 o 
 -23   3  19      114.64      132.28     30.76 o 
 -21   3  19      165.92      216.51     28.57 o 
 -19   3  19       66.85       45.70     18.75 o 
 -17   3  19      123.08      144.99     20.01 o 
 -15   3  19      184.79      199.79     24.12 o 
 -13   3  19      282.09      313.01     43.92 o 
 -11   3  19      175.82      201.64     33.97 o 
  -9   3  19      242.53      336.01     32.91 o 
  -7   3  19      366.76      417.15     42.47 o 
  -5   3  19      186.56      202.18     27.48 o 
 -26   0  20      640.18      693.36     76.13 o 
 -24   0  20      670.83      708.47     74.84 o 
 -22   0  20      586.22      785.19     68.75 o 
 -20   0  20       65.86       69.80     30.80 o 
 -18   0  20     2202.93     2036.63    110.33 o 
 -16   0  20      943.17      861.43     71.09 o 
 -14   0  20      166.19      219.25     47.90 o 
 -12   0  20       80.10      117.71     35.49 o 
 -10   0  20      303.24      282.85     51.65 o 
  -8   0  20      182.11      225.58     48.96 o 
  -6   0  20        5.46        0.00     20.38 o 
  -4   0  20       52.91       47.43     28.69 o 
  -2   0  20       19.82       41.81     29.51 o 
   0   0  20      156.43      239.98     49.07 o 
 -27   1  20       15.06       18.27     25.65 o 
 -25   1  20       13.19       33.26     27.17 o 
 -23   1  20        4.46        0.00     16.11 o 
 -21   1  20        0.60       13.56     18.15 o 
 -19   1  20        2.99       19.85     19.62 o 
 -17   1  20      523.23      496.25     48.66 o 
 -15   1  20        6.45        9.95     16.27 o 
 -13   1  20       79.09       53.92     20.79 o 
 -11   1  20       20.53       13.78     17.66 o 
  -9   1  20      184.04      204.50     71.15 o 
  -7   1  20      232.68      253.16     35.38 o 
  -5   1  20      170.04      183.89     31.74 o 
  -3   1  20       59.94       82.84     23.04 o 
  -1   1  20        0.97       27.71     17.93 o 
 -26   2  20      213.25      249.13     54.46 o 
 -24   2  20      915.15      981.11     90.01 o 
 -22   2  20      364.27      411.34     46.09 o 
 -20   2  20      111.88      105.60     28.62 o 
 -18   2  20       67.93       63.49     20.29 o 
 -16   2  20       90.89       75.47     25.41 o 
 -14   2  20      503.48      514.66     38.54 o 
 -12   2  20      731.29      660.87     52.23 o 
 -10   2  20      669.74      742.22     56.20 o 
  -8   2  20      343.90      415.96     72.44 o 
  -6   2  20      231.36      235.14     36.30 o 
  -4   2  20      220.96      237.59     37.09 o 
  -2   2  20        6.09        0.00     16.92 o 
 -19   3  20      117.24      109.91     38.63 o 
 -17   3  20      134.89      118.72     18.85 o 
 -15   3  20       98.89      117.95     44.90 o 
 -13   3  20       79.27       96.43     20.23 o 
 -11   3  20       81.88       83.42     22.86 o 
  -9   3  20       34.72       81.60     24.46 o 
 -25   1  21      766.86      791.16     85.97 o 
 -23   1  21     1067.26     1026.31     57.73 o 
 -21   1  21     1023.31      932.76     53.36 o 
 -19   1  21      128.57      123.64     27.12 o 
 -17   1  21      630.47      631.47     80.64 o 
 -15   1  21      537.98      398.87     42.52 o 
 -13   1  21      156.53      198.86     47.02 o 
 -11   1  21      339.16      303.74     39.47 o 
  -9   1  21      199.07      183.06     32.60 o 
  -7   1  21       43.76       58.07     25.65 o 
  -5   1  21       79.45       85.08     26.59 o 
  -3   1  21       38.70       57.00     18.74 o 
 -24   2  21       10.33       24.55     22.06 o 
 -22   2  21        1.86       25.07     28.52 o 
 -20   2  21       38.08       65.46     18.30 o 
 -18   2  21        1.15        5.53     13.43 o 
 -16   2  21      340.77      380.06     34.82 o 
 -14   2  21       40.19       35.59     15.69 o 
 -12   2  21        9.88       50.03     18.94 o 
 -10   2  21       59.67       44.35     19.61 o 
  -8   2  21       16.93       17.17     18.05 o 
  -6   2  21       76.16       62.86     22.30 o 
 -24   0  22      774.20      730.61     79.99 o 
 -22   0  22      791.91      897.86     75.54 o 
 -20   0  22      512.59      552.11     70.04 o 
 -18   0  22      368.64      348.91     58.56 o 
 -16   0  22      193.78      189.03     43.45 o 
 -14   0  22       67.07       92.17     33.85 o 
 -12   0  22       42.65       42.40     27.99 o 
 -10   0  22       36.90       42.05     26.70 o 
  -8   0  22      399.47      425.15     65.00 o 
  -6   0  22      167.48      233.54     50.13 o 
 -23   1  22       23.97       77.70     23.41 o 
 -21   1  22       11.93       35.68     28.99 o 
 -19   1  22       94.50      127.65     25.67 o 
 -17   1  22      337.93      318.08     39.53 o 
 -15   1  22       23.98       39.41     19.52 o 
 -13   1  22        3.06        4.55     30.22 o 
 -11   1  22       25.04       35.43     19.34 o 
  -9   1  22       25.54       23.62     32.27 o 
  -7   1  22        9.64        0.00     20.20 o 
 -18   2  22       48.06       69.21     39.00 o 
 -16   2  22      145.00      122.15     26.96 o 
 -14   2  22      368.32      315.92     91.47 o 
 -12   2  22       64.48       40.08     23.60 o 
 -19   1  23       46.52       57.93     22.38 o 
 -17   1  23      392.40      349.07     43.28 o 
 -15   1  23      119.33      162.82     31.22 o 
 -13   1  23       17.52        0.00     18.17 o 
                                                 
